# Supplementary material for: Poly[tetra­aqua­bis­(μ3-benzene-1,3-di­carboxyl­ato-κ3 O:O′:O′′)bis­(μ2-benzene-1,3-dicarboxyl­ato-κ3 O,O′:O′′)[μ2-1,4-bis­(1,2,4-triazol-1-yl)butane-κ2 N:N′]tetra­zinc(II)]
Source: Acta Crystallogr Sect E Struct Rep Online. 2010 Dec 15;67(Pt 1):m73. doi: 10.1107/S1600536810051433 (PMC3050338; doi:10.1107/S1600536810051433)
Supplement: Supplementary file 1 [file e-67-00m73-sup1.cif]

##############################################################################
###                                                                        ###
###        Electronic paper (Acta Crystallographica Section E)             ###
###                                                                        ###
##############################################################################
#                                                                            #
# This CIF contains the data in a paper accepted for publication in Acta     #
# Crystallographica Section E. It conforms to the requirements of Notes      #
# for Authors for Section E, and has been peer reviewed under the auspices   #
# of the IUCr Commission on Journals.                                        #
#                                                                            #
# Full details of the Crystallographic Information File format               #
# are given in the paper "The Crystallographic Information File (CIF):       #
# a New Standard Archive File for Crystallography" by S. R. Hall, F. H.      #
# Allen and I. D. Brown [Acta Cryst. (1991), A47, 655-685].                  #
#                                                                            #
# The current version of the core CIF dictionary is obtainable from          #
# ftp://ftp.iucr.org/pub/cif_core.dic. The current version number is 2.4.    #
#                                                                            #
# Software is freely available for graphical display of the structure(s) in  #
# this CIF.  For information consult the CIF home page http://www.iucr.org/  #
# cif/home.html                                                              #
#                                                                            #
# This file may be used for bona fide research purposes within the           #
# scientific community so long as proper attribution is given to the journal # 
# article from which it was obtained.                                        #
#                                                                            #
##############################################################################
                                             
data_I
_audit_creation_method     SHELXL-97
_chemical_name_systematic
;
Poly[tetraaquabis(\m~3~-benzene-1,3-dicarboxylato-
\k^3^<i>O</i>:<i>O</i>':<i>O</i>'')bis(\m~2~-benzene-1,3-dicarboxylato-
\k^3^<i>O</i>,<i>O</i>':<i>O</i>'')[\m~2~--1,4-bis(1,2,4-triazol-1-
yl)butane-\k^2^<i>N</i>:<i>N</i>']tetrazinc(II)]
;
_chemical_name_common     ?
_chemical_formula_moiety     'C40 H36 N6 O20 Zn4'
_chemical_formula_sum     'C40 H36 N6 O20 Zn4'
_chemical_formula_iupac     '[Zn4 (C8 H4 O4)4 (C8 H12 N6) (H2 O)4]'
_chemical_formula_weight     1182.23
_chemical_melting_point     ?
_symmetry_cell_setting     monoclinic
_symmetry_space_group_name_H-M     'P 21/c'
_symmetry_space_group_name_Hall     '-P 2ybc'
loop_
    _symmetry_equiv_pos_as_xyz
    'x, y, z'
    '-x, y+1/2, -z+1/2'
    '-x, -y, -z'
    'x, -y-1/2, z-1/2'
_cell_length_a     10.064(2)
_cell_length_b     21.147(4)
_cell_length_c     10.237(2)
_cell_angle_alpha     90.00
_cell_angle_beta     91.76(3)
_cell_angle_gamma     90.00
_cell_volume     2177.7(7)
_cell_formula_units_Z     2
_cell_measurement_reflns_used     16853
_cell_measurement_theta_min     3.04
_cell_measurement_theta_max     25.00
_cell_measurement_temperature     293(2)
_exptl_crystal_description     block
_exptl_crystal_colour     colourless
_exptl_crystal_size_max     0.26
_exptl_crystal_size_mid     0.24
_exptl_crystal_size_min     0.23
_exptl_crystal_density_diffrn     1.803
_exptl_crystal_density_meas     ?
_exptl_crystal_density_method     'not measured'
_exptl_crystal_F_000     1196
_exptl_absorpt_coefficient_mu     2.268
_exptl_absorpt_correction_type     multi-scan
_exptl_absorpt_process_details     '(SADABS; Sheldrick, 1996)'
_exptl_absorpt_correction_T_min     0.902
_exptl_absorpt_correction_T_max     0.918
_exptl_special_details     ?
_diffrn_ambient_temperature     293(2)
_diffrn_radiation_type     MoK\a
_diffrn_radiation_wavelength     0.71073
_diffrn_radiation_source     'fine-focus sealed tube'
_diffrn_radiation_monochromator     graphite
_diffrn_measurement_device_type     'Bruker APEX CCD area-detector'
_diffrn_measurement_method     \w
_diffrn_detector_area_resol_mean     ?
_diffrn_reflns_number     16853
_diffrn_reflns_av_R_equivalents     0.0323
_diffrn_reflns_av_sigmaI/netI     0.0248
_diffrn_reflns_theta_min     3.04
_diffrn_reflns_theta_max     25.00
_diffrn_reflns_theta_full     25.00
_diffrn_measured_fraction_theta_max     0.998
_diffrn_measured_fraction_theta_full     0.998
_diffrn_reflns_limit_h_min     -11
_diffrn_reflns_limit_h_max     11
_diffrn_reflns_limit_k_min     -25
_diffrn_reflns_limit_k_max     25
_diffrn_reflns_limit_l_min     -12
_diffrn_reflns_limit_l_max     11
_diffrn_standards_number     ?
_diffrn_standards_interval_count     ?
_diffrn_standards_interval_time     ?
_diffrn_standards_decay_%     ?
_refine_special_details
;
 Refinement of F^2^ against ALL reflections.  The weighted R-factor wR and
 goodness of fit S are based on F^2^, conventional R-factors R are based
 on F, with F set to zero for negative F^2^. The threshold expression of
 F^2^ > 2sigma(F^2^) is used only for calculating R-factors(gt) etc. and is
 not relevant to the choice of reflections for refinement.  R-factors based
 on F^2^ are statistically about twice as large as those based on F, and R-
 factors based on ALL data will be even larger.
;
_reflns_number_total     3819
_reflns_number_gt     3381
_reflns_threshold_expression     I>2sigma(I)
_refine_ls_structure_factor_coef     Fsqd
_refine_ls_matrix_type     full
_refine_ls_R_factor_all     0.0291
_refine_ls_R_factor_gt     0.0241
_refine_ls_wR_factor_gt     0.0561
_refine_ls_wR_factor_ref     0.0581
_refine_ls_goodness_of_fit_ref     1.038
_refine_ls_restrained_S_all     1.038
_refine_ls_number_reflns     3819
_refine_ls_number_parameters     316
_refine_ls_number_restraints     0
_refine_ls_hydrogen_treatment     constr
_refine_ls_weighting_scheme     calc
_refine_ls_weighting_details
         'calc w=1/[\s^2^(Fo^2^)+(0.0273P)^2^+1.1780P] where P=(Fo^2^+2Fc^2^)/3'
_atom_sites_solution_hydrogens     geom
_atom_sites_solution_primary     direct
_atom_sites_solution_secondary     difmap
_refine_ls_shift/su_max     0.000
_refine_ls_shift/su_mean     0.000
_refine_diff_density_max     0.296
_refine_diff_density_min     -0.253
_refine_ls_extinction_method     none
_refine_ls_extinction_coef     ?
loop_
    _atom_type_symbol
    _atom_type_description
    _atom_type_scat_dispersion_real
    _atom_type_scat_dispersion_imag
    _atom_type_scat_source
    'C' 'C' 0.0033 0.0016
                         'International Tables Vol C Tables 4.2.6.8 and 6.1.1.4'
    'H' 'H' 0.0000 0.0000
                         'International Tables Vol C Tables 4.2.6.8 and 6.1.1.4'
    'N' 'N' 0.0061 0.0033
                         'International Tables Vol C Tables 4.2.6.8 and 6.1.1.4'
    'O' 'O' 0.0106 0.0060
                         'International Tables Vol C Tables 4.2.6.8 and 6.1.1.4'
    'Zn' 'Zn' 0.2839 1.4301
                         'International Tables Vol C Tables 4.2.6.8 and 6.1.1.4'
_computing_data_collection     'SMART (Bruker, 2007)'
_computing_cell_refinement     'SAINT (Bruker, 2007)'
_computing_data_reduction     'SAINT (Bruker, 2007)'
_computing_structure_solution     'SHELXS97 (Sheldrick, 2008)'
_computing_structure_refinement     'SHELXL97 (Sheldrick, 2008)'
_computing_molecular_graphics     'SHELXTL-Plus (Sheldrick, 2008)'
_computing_publication_material     'SHELXL97 (Sheldrick, 2008)'
loop_
    _atom_site_type_symbol
    _atom_site_label
    _atom_site_fract_x
    _atom_site_fract_y
    _atom_site_fract_z
    _atom_site_U_iso_or_equiv
    _atom_site_adp_type
    _atom_site_calc_flag
    _atom_site_refinement_flags
    _atom_site_occupancy
    _atom_site_disorder_assembly
    _atom_site_disorder_group
    Zn Zn1 -0.06578(2) 0.089944(12) -0.04961(2) 0.02203(8) Uani d . 1 . .
    Zn Zn2 0.01752(2) 0.195761(12) 0.28205(2) 0.02292(8) Uani d . 1 . .
    C C1 0.4953(2) 0.19260(10) 0.3569(2) 0.0232(5) Uani d . 1 . .
    H H1A 0.4831 0.1917 0.2665 0.028 Uiso calc R 1 . .
    C C2 0.3852(2) 0.19388(11) 0.4356(2) 0.0253(5) Uani d . 1 . .
    C C3 0.4046(2) 0.19304(12) 0.5709(2) 0.0311(5) Uani d . 1 . .
    H H3A 0.3318 0.1943 0.6246 0.037 Uiso calc R 1 . .
    C C4 0.5317(2) 0.19028(12) 0.6257(2) 0.0341(6) Uani d . 1 . .
    H H4A 0.5437 0.1876 0.7159 0.041 Uiso calc R 1 . .
    C C5 0.6411(2) 0.19145(11) 0.5471(2) 0.0282(5) Uani d . 1 . .
    H H5A 0.7265 0.1914 0.5846 0.034 Uiso calc R 1 . .
    C C6 0.6230(2) 0.19265(10) 0.4115(2) 0.0220(4) Uani d . 1 . .
    C C7 0.7386(2) 0.19342(10) 0.3224(2) 0.0241(5) Uani d . 1 . .
    C C8 0.2511(2) 0.19557(11) 0.3714(2) 0.0277(5) Uani d . 1 . .
    C C9 -0.1669(2) 0.04379(11) 0.5724(2) 0.0256(5) Uani d . 1 . .
    C C10 -0.2664(3) -0.00116(13) 0.5638(2) 0.0438(7) Uani d . 1 . .
    H H10A -0.3042 -0.0163 0.6394 0.053 Uiso calc R 1 . .
    C C11 -0.3100(3) -0.02387(15) 0.4430(2) 0.0545(9) Uani d . 1 . .
    H H11A -0.3782 -0.0535 0.4374 0.065 Uiso calc R 1 . .
    C C12 -0.2519(3) -0.00223(13) 0.3307(2) 0.0418(7) Uani d . 1 . .
    H H12A -0.2816 -0.0174 0.2496 0.050 Uiso calc R 1 . .
    C C13 -0.1500(2) 0.04180(10) 0.3378(2) 0.0236(5) Uani d . 1 . .
    C C14 -0.1084(2) 0.06503(10) 0.4595(2) 0.0229(5) Uani d . 1 . .
    H H14A -0.0408 0.0950 0.4652 0.027 Uiso calc R 1 . .
    C C15 -0.1227(2) 0.07043(11) 0.7024(2) 0.0245(5) Uani d . 1 . .
    C C16 -0.0893(2) 0.06554(10) 0.21533(19) 0.0210(5) Uani d . 1 . .
    C C17 0.2212(2) 0.08641(11) 0.0369(2) 0.0271(5) Uani d . 1 . .
    H H17A 0.2034 0.0636 0.1120 0.032 Uiso calc R 1 . .
    C C18 0.2031(3) 0.13749(13) -0.1382(2) 0.0386(6) Uani d . 1 . .
    H H18A 0.1651 0.1576 -0.2110 0.046 Uiso calc R 1 . .
    C C19 0.4709(3) 0.08703(13) 0.0581(3) 0.0397(6) Uani d . 1 . .
    H H19A 0.4611 0.0771 0.1498 0.048 Uiso calc R 1 . .
    H H19B 0.5284 0.1237 0.0527 0.048 Uiso calc R 1 . .
    C C20 0.5359(2) 0.03118(12) -0.0093(3) 0.0378(6) Uani d . 1 . .
    H H20A 0.5394 0.0400 -0.1021 0.045 Uiso calc R 1 . .
    H H20B 0.6266 0.0270 0.0244 0.045 Uiso calc R 1 . .
    N N1 0.13007(18) 0.10764(9) -0.04798(17) 0.0252(4) Uani d . 1 . .
    N N2 0.34087(19) 0.10224(9) -0.00052(18) 0.0295(4) Uani d . 1 . .
    N N3 0.3313(2) 0.13562(11) -0.1145(2) 0.0420(5) Uani d . 1 . .
    O O1 0.84932(14) 0.21495(8) 0.37012(15) 0.0288(4) Uani d . 1 . .
    O O2 0.72171(16) 0.17320(9) 0.20969(15) 0.0329(4) Uani d . 1 . .
    O O3 0.23743(16) 0.18834(9) 0.25146(16) 0.0396(4) Uani d . 1 . .
    O O4 0.14763(15) 0.20414(9) 0.43934(16) 0.0367(4) Uani d . 1 . .
    O O5 -0.00281(15) 0.10856(7) 0.22114(14) 0.0259(3) Uani d . 1 . .
    O O6 -0.12568(16) 0.04097(7) 0.10727(13) 0.0279(4) Uani d . 1 . .
    O O7 -0.14620(17) 0.03846(8) 0.80488(13) 0.0305(4) Uani d . 1 . .
    O O8 -0.06492(18) 0.12246(8) 0.70924(14) 0.0354(4) Uani d . 1 . .
    O O9 0.00911(17) 0.26150(8) 0.14493(15) 0.0359(4) Uani d . 1 . .
    H H1 0.0695 0.2706 0.0918 0.054 Uiso d R 1 . .
    H H2 -0.0157 0.2994 0.1567 0.054 Uiso d R 1 . .
    O O10 -0.18152(16) 0.16534(8) -0.02552(14) 0.0314(4) Uani d . 1 . .
    H H3 -0.2116 0.1731 0.0495 0.047 Uiso d R 1 . .
    H H4 -0.1626 0.2010 -0.0583 0.047 Uiso d R 1 . .
loop_
    _atom_site_aniso_label
    _atom_site_aniso_U_11
    _atom_site_aniso_U_22
    _atom_site_aniso_U_33
    _atom_site_aniso_U_12
    _atom_site_aniso_U_13
    _atom_site_aniso_U_23
    Zn1 0.02386(14) 0.02685(15) 0.01542(13) -0.00144(10) 0.00116(10)
                                                                    -0.00010(10)
    Zn2 0.01664(13) 0.02776(15) 0.02441(14) -0.00191(10) 0.00121(10)
                                                                    -0.00385(10)
    C1 0.0200(11) 0.0293(12) 0.0204(10) -0.0010(9) 0.0015(9) -0.0030(9)
    C2 0.0177(11) 0.0307(12) 0.0276(11) -0.0024(9) 0.0035(9) -0.0052(9)
    C3 0.0219(12) 0.0462(15) 0.0256(11) -0.0014(10) 0.0082(10) -0.0025(10)
    C4 0.0321(14) 0.0491(16) 0.0214(11) -0.0018(11) 0.0032(10) -0.0020(11)
    C5 0.0206(11) 0.0378(14) 0.0257(11) -0.0010(10) -0.0043(9) 0.0002(10)
    C6 0.0162(11) 0.0255(11) 0.0242(10) 0.0007(9) 0.0011(9) -0.0022(9)
    C7 0.0172(11) 0.0265(12) 0.0287(12) 0.0028(9) 0.0043(9) 0.0008(9)
    C8 0.0216(12) 0.0290(12) 0.0326(12) -0.0034(9) 0.0037(10) -0.0055(10)
    C9 0.0348(13) 0.0252(12) 0.0169(10) 0.0013(10) 0.0008(9) 0.0025(9)
    C10 0.0604(18) 0.0481(17) 0.0232(12) -0.0226(14) 0.0063(12) 0.0051(11)
    C11 0.073(2) 0.061(2) 0.0303(14) -0.0432(17) 0.0038(14) 0.0007(13)
    C12 0.0608(19) 0.0440(16) 0.0202(11) -0.0227(14) -0.0031(12) -0.0022(11)
    C13 0.0300(12) 0.0230(11) 0.0177(10) -0.0008(9) -0.0003(9) 0.0008(8)
    C14 0.0271(12) 0.0202(11) 0.0212(10) -0.0001(9) -0.0013(9) 0.0016(8)
    C15 0.0263(12) 0.0285(12) 0.0186(10) 0.0045(10) 0.0011(9) 0.0022(9)
    C16 0.0233(11) 0.0222(11) 0.0175(10) 0.0037(9) 0.0000(9) -0.0008(8)
    C17 0.0276(12) 0.0309(13) 0.0229(11) 0.0015(10) 0.0036(10) -0.0008(9)
    C18 0.0321(14) 0.0472(16) 0.0366(13) 0.0027(12) 0.0046(11) 0.0172(12)
    C19 0.0266(13) 0.0482(16) 0.0438(14) -0.0005(11) -0.0074(11) -0.0100(12)
    C20 0.0206(12) 0.0478(16) 0.0448(14) 0.0052(11) -0.0017(11) -0.0019(12)
    N1 0.0263(10) 0.0276(10) 0.0219(9) 0.0026(8) 0.0041(8) 0.0005(8)
    N2 0.0267(11) 0.0316(11) 0.0303(10) 0.0020(8) 0.0010(8) -0.0033(8)
    N3 0.0323(12) 0.0508(14) 0.0431(12) -0.0025(10) 0.0059(10) 0.0154(11)
    O1 0.0162(8) 0.0346(9) 0.0360(9) -0.0024(7) 0.0061(7) -0.0108(7)
    O2 0.0227(8) 0.0531(11) 0.0230(8) 0.0011(8) 0.0035(7) -0.0060(7)
    O3 0.0217(9) 0.0667(13) 0.0304(9) -0.0031(8) -0.0020(7) -0.0066(8)
    O4 0.0152(8) 0.0603(12) 0.0349(9) -0.0010(8) 0.0037(7) -0.0107(8)
    O5 0.0269(8) 0.0254(8) 0.0258(8) -0.0033(7) 0.0059(7) -0.0051(6)
    O6 0.0372(9) 0.0319(9) 0.0144(7) -0.0065(7) -0.0014(6) -0.0011(6)
    O7 0.0453(10) 0.0317(9) 0.0146(7) -0.0039(8) 0.0007(7) 0.0019(6)
    O8 0.0494(11) 0.0335(10) 0.0229(8) -0.0128(8) -0.0026(7) -0.0005(7)
    O9 0.0403(10) 0.0334(9) 0.0349(9) 0.0056(8) 0.0141(8) 0.0049(7)
    O10 0.0408(10) 0.0304(9) 0.0236(8) 0.0054(7) 0.0105(7) 0.0024(7)
_geom_special_details
;
 All esds (except the esd in the dihedral angle between two l.s. planes)
 are estimated using the full covariance matrix.  The cell esds are taken
 into account individually in the estimation of esds in distances, angles
 and torsion angles; correlations between esds in cell parameters are only
 used when they are defined by crystal symmetry.  An approximate (isotropic)
 treatment of cell esds is used for estimating esds involving l.s. planes.
;
loop_
    _geom_bond_atom_site_label_1
    _geom_bond_atom_site_label_2
    _geom_bond_site_symmetry_2
    _geom_bond_distance
    _geom_bond_publ_flag
    Zn1 O10 . 1.9943(16) ?
    Zn1 O7 1_554 1.9963(16) ?
    Zn1 N1 . 2.0058(19) ?
    Zn1 O6 . 2.0185(15) ?
    Zn2 O5 . 1.9553(16) ?
    Zn2 O9 . 1.9757(16) ?
    Zn2 O1 1_455 1.9840(15) ?
    Zn2 O4 . 2.0517(18) ?
    Zn2 O3 . 2.2503(17) ?
    Zn2 C8 . 2.496(2) ?
    C1 C6 . 1.386(3) ?
    C1 C2 . 1.390(3) ?
    C1 H1A . 0.9300 ?
    C2 C3 . 1.393(3) ?
    C2 C8 . 1.484(3) ?
    C3 C4 . 1.382(3) ?
    C3 H3A . 0.9300 ?
    C4 C5 . 1.384(3) ?
    C4 H4A . 0.9300 ?
    C5 C6 . 1.395(3) ?
    C5 H5A . 0.9300 ?
    C6 C7 . 1.500(3) ?
    C7 O2 . 1.238(3) ?
    C7 O1 . 1.286(3) ?
    C8 O3 . 1.241(3) ?
    C8 O4 . 1.282(3) ?
    C9 C10 . 1.381(3) ?
    C9 C14 . 1.388(3) ?
    C9 C15 . 1.500(3) ?
    C10 C11 . 1.385(4) ?
    C10 H10A . 0.9300 ?
    C11 C12 . 1.384(3) ?
    C11 H11A . 0.9300 ?
    C12 C13 . 1.385(3) ?
    C12 H12A . 0.9300 ?
    C13 C14 . 1.392(3) ?
    C13 C16 . 1.498(3) ?
    C14 H14A . 0.9300 ?
    C15 O8 . 1.245(3) ?
    C15 O7 . 1.277(3) ?
    C16 O5 . 1.260(3) ?
    C16 O6 . 1.266(2) ?
    C17 N2 . 1.318(3) ?
    C17 N1 . 1.322(3) ?
    C17 H17A . 0.9300 ?
    C18 N3 . 1.306(3) ?
    C18 N1 . 1.354(3) ?
    C18 H18A . 0.9300 ?
    C19 N2 . 1.459(3) ?
    C19 C20 . 1.526(3) ?
    C19 H19A . 0.9700 ?
    C19 H19B . 0.9700 ?
    C20 C20 3_655 1.519(5) ?
    C20 H20A . 0.9700 ?
    C20 H20B . 0.9700 ?
    N2 N3 . 1.365(3) ?
    O1 Zn2 1_655 1.9840(15) ?
    O7 Zn1 1_556 1.9963(16) ?
    O9 H1 . 0.8500 ?
    O9 H2 . 0.8500 ?
    O10 H3 . 0.8501 ?
    O10 H4 . 0.8500 ?
loop_
    _geom_angle_atom_site_label_1
    _geom_angle_atom_site_label_2
    _geom_angle_atom_site_label_3
    _geom_angle_site_symmetry_1
    _geom_angle_site_symmetry_3
    _geom_angle
    _geom_angle_publ_flag
    O10 Zn1 O7 . 1_554 107.66(7) ?
    O10 Zn1 N1 . . 115.30(7) ?
    O7 Zn1 N1 1_554 . 118.93(7) ?
    O10 Zn1 O6 . . 97.01(7) ?
    O7 Zn1 O6 1_554 . 100.94(6) ?
    N1 Zn1 O6 . . 113.98(7) ?
    O5 Zn2 O9 . . 115.80(7) ?
    O5 Zn2 O1 . 1_455 104.80(6) ?
    O9 Zn2 O1 . 1_455 99.23(7) ?
    O5 Zn2 O4 . . 112.94(7) ?
    O9 Zn2 O4 . . 120.61(8) ?
    O1 Zn2 O4 1_455 . 99.13(7) ?
    O5 Zn2 O3 . . 89.06(7) ?
    O9 Zn2 O3 . . 88.34(7) ?
    O1 Zn2 O3 1_455 . 159.06(6) ?
    O4 Zn2 O3 . . 60.56(6) ?
    O5 Zn2 C8 . . 101.74(7) ?
    O9 Zn2 C8 . . 106.32(8) ?
    O1 Zn2 C8 1_455 . 129.85(7) ?
    O4 Zn2 C8 . . 30.83(7) ?
    O3 Zn2 C8 . . 29.74(6) ?
    C6 C1 C2 . . 120.77(19) ?
    C6 C1 H1A . . 119.6 ?
    C2 C1 H1A . . 119.6 ?
    C1 C2 C3 . . 119.1(2) ?
    C1 C2 C8 . . 118.31(19) ?
    C3 C2 C8 . . 122.60(19) ?
    C4 C3 C2 . . 120.3(2) ?
    C4 C3 H3A . . 119.9 ?
    C2 C3 H3A . . 119.9 ?
    C3 C4 C5 . . 120.4(2) ?
    C3 C4 H4A . . 119.8 ?
    C5 C4 H4A . . 119.8 ?
    C4 C5 C6 . . 119.7(2) ?
    C4 C5 H5A . . 120.1 ?
    C6 C5 H5A . . 120.1 ?
    C1 C6 C5 . . 119.57(19) ?
    C1 C6 C7 . . 118.78(19) ?
    C5 C6 C7 . . 121.6(2) ?
    O2 C7 O1 . . 124.67(19) ?
    O2 C7 C6 . . 118.4(2) ?
    O1 C7 C6 . . 116.89(19) ?
    O3 C8 O4 . . 119.1(2) ?
    O3 C8 C2 . . 120.46(19) ?
    O4 C8 C2 . . 120.4(2) ?
    O3 C8 Zn2 . . 64.09(13) ?
    O4 C8 Zn2 . . 55.07(11) ?
    C2 C8 Zn2 . . 175.04(16) ?
    C10 C9 C14 . . 119.7(2) ?
    C10 C9 C15 . . 120.7(2) ?
    C14 C9 C15 . . 119.7(2) ?
    C9 C10 C11 . . 120.3(2) ?
    C9 C10 H10A . . 119.8 ?
    C11 C10 H10A . . 119.8 ?
    C12 C11 C10 . . 119.8(2) ?
    C12 C11 H11A . . 120.1 ?
    C10 C11 H11A . . 120.1 ?
    C11 C12 C13 . . 120.7(2) ?
    C11 C12 H12A . . 119.7 ?
    C13 C12 H12A . . 119.7 ?
    C12 C13 C14 . . 119.1(2) ?
    C12 C13 C16 . . 120.12(19) ?
    C14 C13 C16 . . 120.8(2) ?
    C9 C14 C13 . . 120.5(2) ?
    C9 C14 H14A . . 119.8 ?
    C13 C14 H14A . . 119.8 ?
    O8 C15 O7 . . 121.3(2) ?
    O8 C15 C9 . . 120.48(19) ?
    O7 C15 C9 . . 118.2(2) ?
    O5 C16 O6 . . 121.23(18) ?
    O5 C16 C13 . . 120.12(18) ?
    O6 C16 C13 . . 118.64(19) ?
    N2 C17 N1 . . 110.2(2) ?
    N2 C17 H17A . . 124.9 ?
    N1 C17 H17A . . 124.9 ?
    N3 C18 N1 . . 114.4(2) ?
    N3 C18 H18A . . 122.8 ?
    N1 C18 H18A . . 122.8 ?
    N2 C19 C20 . . 112.1(2) ?
    N2 C19 H19A . . 109.2 ?
    C20 C19 H19A . . 109.2 ?
    N2 C19 H19B . . 109.2 ?
    C20 C19 H19B . . 109.2 ?
    H19A C19 H19B . . 107.9 ?
    C20 C20 C19 3_655 . 113.8(3) ?
    C20 C20 H20A 3_655 . 108.8 ?
    C19 C20 H20A . . 108.8 ?
    C20 C20 H20B 3_655 . 108.8 ?
    C19 C20 H20B . . 108.8 ?
    H20A C20 H20B . . 107.7 ?
    C17 N1 C18 . . 103.10(19) ?
    C17 N1 Zn1 . . 127.13(15) ?
    C18 N1 Zn1 . . 129.41(17) ?
    C17 N2 N3 . . 109.8(2) ?
    C17 N2 C19 . . 129.9(2) ?
    N3 N2 C19 . . 120.3(2) ?
    C18 N3 N2 . . 102.60(19) ?
    C7 O1 Zn2 . 1_655 119.77(13) ?
    C8 O3 Zn2 . . 86.17(13) ?
    C8 O4 Zn2 . . 94.10(14) ?
    C16 O5 Zn2 . . 139.61(14) ?
    C16 O6 Zn1 . . 113.53(14) ?
    C15 O7 Zn1 . 1_556 104.09(14) ?
    Zn2 O9 H1 . . 126.8 ?
    Zn2 O9 H2 . . 124.8 ?
    H1 O9 H2 . . 95.5 ?
    Zn1 O10 H3 . . 119.4 ?
    Zn1 O10 H4 . . 121.5 ?
    H3 O10 H4 . . 106.0 ?
data_global
_journal_date_recd_electronic     2010-11-24
_journal_date_accepted     2010-12-08
_journal_name_full     'Acta Crystallographica, Section E'
_journal_year     2011
_journal_volume     67
_journal_issue      1
_journal_page_first     m73
_journal_page_last     m73
_journal_paper_category     QM
_journal_coeditor_code     NC2208
_publ_contact_author_name     'Gui-Hong Fu'
_publ_contact_author_address
;
Liaohe Institute Of Petroleum Technology
;
_publ_contact_author_email     'fugh_2010@yahoo.cn'
_publ_contact_author_fax     '86-0427-7638181'
_publ_contact_author_phone     '86-0427-7638181'
_publ_section_title
;\
Poly[tetraaquabis(\m~3~-benzene-1,3-dicarboxylato-\k^3^<i>O</i>:<i>O</i>':\
<i>O</i>'')bis(\m~2~-benzene-1,3-dicarboxylato-\k^3^<i>O</i>,<i>O</i>':\
<i>O</i>'')[\m~2~--1,4-bis(1,2,4-triazol-1-yl)butane-\k^2^<i>N</i>:\
<i>N</i>']tetrazinc(II)]
;
loop_
    _publ_author_name
    _publ_author_footnote
    _publ_author_address
    'Fu, Gui-Hong' .
;
Liaohe Institute of Petroleum Technology
People's Republic of China
;
