# Supplementary material for: Poly[tetra­aqua­bis­(μ3-benzene-1,3-di­carboxyl­ato-κ3 O:O′:O′′)bis­(μ2-benzene-1,3-dicarboxyl­ato-κ3 O,O′:O′′)[μ2-1,4-bis­(1,2,4-triazol-1-yl)butane-κ2 N:N′]tetra­zinc(II)]
Source: Acta Crystallogr Sect E Struct Rep Online. 2010 Dec 15;67(Pt 1):m73. doi: 10.1107/S1600536810051433 (PMC3050338; doi:10.1107/S1600536810051433)
Supplement: Supplementary file 2 [file e-67-00m73-Isup2.hkl]

# 
# h,k,l, Fc-squared, Fo-squared, sigma(Fo-squared) and status flag 
# 
data_I
_shelx_title ' www in P2(1)/c' 
_shelx_refln_list_code          4 
_shelx_F_calc_maximum      353.41 
_exptl_crystal_F_000      1196.00 
_reflns_d_resolution_high  0.8409 
 
loop_ 
 _symmetry_equiv_pos_as_xyz 
 'x, y, z' 
 '-x, y+1/2, -z+1/2' 
 '-x, -y, -z' 
 'x, -y-1/2, z-1/2' 
 
_cell_length_a    10.0640 
_cell_length_b    21.1468 
_cell_length_c    10.2371 
_cell_angle_alpha  90.000 
_cell_angle_beta   91.756 
_cell_angle_gamma  90.000 
 
_shelx_F_squared_multiplier     1.000 
 
loop_ 
 _refln_index_h 
 _refln_index_k 
 _refln_index_l 
 _refln_F_squared_calc 
 _refln_F_squared_meas 
 _refln_F_squared_sigma 
 _refln_observed_status 
   2   0   0     8541.16     8474.26    137.02 o 
   3   0   0     1333.51     1223.99     41.66 o 
   4   0   0     2999.22     2657.37     64.10 o 
   5   0   0      190.56      163.60     15.69 o 
   6   0   0     2818.49     3018.09     62.84 o 
   7   0   0      588.93      583.82     28.62 o 
   8   0   0     2922.70     3199.81    331.29 o 
   9   0   0      163.07      225.89     30.99 o 
  10   0   0      440.43      443.97     44.03 o 
  11   0   0      102.89      128.39     23.04 o 
   2   1   0     6584.64     6756.53     68.47 o 
   3   1   0     3008.18     3144.64     38.20 o 
   4   1   0      678.40      780.95     24.05 o 
   5   1   0      140.90      164.06     12.19 o 
   6   1   0     2312.63     2318.74     38.50 o 
   7   1   0      636.55      639.18     23.41 o 
   8   1   0     1007.67     1010.60     26.99 o 
   9   1   0     2810.29     2866.57     48.81 o 
  10   1   0     7412.76     7452.56     99.03 o 
  11   1   0     2427.00     2440.31     49.27 o 
   2   2   0     4196.40     4062.63     43.30 o 
   3   2   0    12116.83    12068.77    142.12 o 
   4   2   0    12292.58    12283.81    156.11 o 
   5   2   0    18851.84    19375.81    250.20 o 
   6   2   0     5873.38     5772.23     71.34 o 
   7   2   0     2935.69     2924.80     44.84 o 
   8   2   0     4987.73     4982.89     66.60 o 
   9   2   0       98.84      136.43     17.62 o 
  10   2   0      455.57      502.01     37.74 o 
  11   2   0      167.81      244.95     35.33 o 
   1   3   0     3589.90     3680.01     37.44 o 
   2   3   0    50591.79    48088.36    822.80 o 
   3   3   0    38014.29    38036.09    551.07 o 
   4   3   0    13223.01    14222.56    579.53 o 
   5   3   0     9975.69     9777.94    129.79 o 
   6   3   0     2627.78     2497.94     38.71 o 
   7   3   0      182.44      191.85     18.98 o 
   8   3   0     1309.99     1310.55     37.84 o 
   9   3   0       12.47       -1.64     14.36 o 
  10   3   0       75.62      152.83     33.34 o 
  11   3   0      115.37       97.81     23.60 o 
   0   4   0     1274.87     1271.30     22.31 o 
   1   4   0     2701.72     2814.19     33.10 o 
   2   4   0     2316.96     2542.24     31.54 o 
   3   4   0     1249.21     1475.05     21.93 o 
   4   4   0      349.56      357.84     16.15 o 
   5   4   0     1070.39      982.88     25.55 o 
   6   4   0     1943.98     1825.52     32.73 o 
   7   4   0     7777.52     7715.95    112.63 o 
   8   4   0     4031.65     4030.40     64.37 o 
   9   4   0       87.77       84.22     17.81 o 
  10   4   0        9.80       10.64     13.91 o 
  11   4   0       18.15       38.22     14.61 o 
   1   5   0     7420.38     7763.39     95.60 o 
   2   5   0    15360.72    15990.95    181.69 o 
   3   5   0     9299.87     9650.41    102.75 o 
   4   5   0        5.48       18.42      9.58 o 
   5   5   0     1650.30     1934.32     32.52 o 
   6   5   0      448.11      507.91     40.23 o 
   7   5   0       11.43       31.39     18.30 o 
   8   5   0        7.28       12.94     16.71 o 
   9   5   0      135.27      146.54     24.41 o 
  10   5   0      155.45      207.68     32.69 o 
  11   5   0       74.36       73.13     18.69 o 
   0   6   0      280.28      302.40     20.03 o 
   1   6   0    24992.04    26440.48    395.06 o 
   2   6   0    21357.65    22419.22    314.82 o 
   3   6   0       60.24       63.25      9.22 o 
   4   6   0     5863.48     5667.50     59.98 o 
   5   6   0     4063.73     3820.57     52.38 o 
   6   6   0     2482.00     2349.30     39.29 o 
   7   6   0     4381.27     4289.68     67.39 o 
   8   6   0     3493.71     3544.02     92.23 o 
   9   6   0       51.52       59.31     19.87 o 
  10   6   0      282.40      295.79     33.75 o 
  11   6   0      226.76      247.45     19.96 o 
   1   7   0     5723.67     6208.99     72.05 o 
   2   7   0      243.91      232.02     14.04 o 
   3   7   0     2255.86     1992.90     36.29 o 
   4   7   0    12850.87    12468.38    166.96 o 
   5   7   0    16728.90    17189.99    201.51 o 
   6   7   0    10596.36    10658.03    131.28 o 
   7   7   0      226.51      209.19     17.59 o 
   8   7   0      826.43      811.34     35.10 o 
   9   7   0      216.87      241.30     34.48 o 
  10   7   0      233.98      260.39     24.47 o 
  11   7   0       14.88        7.84     12.70 o 
   0   8   0    55369.91    55085.76   1451.56 o 
   1   8   0     2094.17     1896.09     28.27 o 
   2   8   0     2789.93     2554.34     38.34 o 
   3   8   0      382.00      511.79     15.79 o 
   4   8   0      284.76      207.92     15.13 o 
   5   8   0     1162.38     1120.09     22.18 o 
   6   8   0      184.94      173.17     11.73 o 
   7   8   0      769.39      799.92     24.82 o 
   8   8   0     3278.13     3255.48     47.29 o 
   9   8   0      103.01       80.75     12.91 o 
  10   8   0       27.53       -9.42     15.23 o 
  11   8   0       86.92      103.14     15.78 o 
   1   9   0        1.88        2.51     10.67 o 
   2   9   0       16.08       26.32      9.89 o 
   3   9   0      489.54      433.25     11.58 o 
   4   9   0     8154.89     8077.96    113.06 o 
   5   9   0      169.92      188.02     15.99 o 
   6   9   0        9.90        4.85     10.80 o 
   7   9   0      443.82      414.90     28.21 o 
   8   9   0     2538.46     2488.27     41.33 o 
   9   9   0     4522.98     4477.33     66.68 o 
  10   9   0     3698.77     3677.55     62.37 o 
  11   9   0     2275.15     2360.66     43.63 o 
   0  10   0    56153.02    57308.05   1529.55 o 
   1  10   0     4801.58     4425.73     97.07 o 
   2  10   0    10838.84    10685.96    139.98 o 
   3  10   0    15713.34    16422.82    206.68 o 
   4  10   0     8708.83     9075.66    199.64 o 
   5  10   0     1305.80     1381.89     39.88 o 
   6  10   0       45.81       25.12      8.83 o 
   7  10   0      212.47      209.91     14.48 o 
   8  10   0     1275.22     1145.52     44.46 o 
   9  10   0      180.66      169.09     23.57 o 
  10  10   0      172.53      139.68     23.18 o 
   1  11   0     2837.98     2933.70     50.08 o 
   2  11   0      904.80     1003.10     25.05 o 
   3  11   0      149.81      162.33     14.44 o 
   4  11   0     1137.85     1017.67     38.15 o 
   5  11   0      104.80       99.03     13.57 o 
   6  11   0      297.50      290.78     16.78 o 
   7  11   0       39.05       36.98     14.63 o 
   8  11   0      657.22      664.34     43.45 o 
   9  11   0      178.65      206.79     25.44 o 
  10  11   0     1188.88     1065.69     60.83 o 
   0  12   0     1681.03     1828.81     49.15 o 
   1  12   0       61.29       60.24     15.29 o 
   2  12   0      154.02      172.63     14.75 o 
   3  12   0      350.76      408.44     17.95 o 
   4  12   0      617.13      625.21     46.49 o 
   5  12   0     2174.80     2031.27     58.21 o 
   6  12   0     6850.27     6350.86    120.16 o 
   7  12   0     5345.11     5117.08     69.75 o 
   8  12   0     3523.44     3549.92     65.88 o 
   9  12   0      575.26      603.15     41.39 o 
  10  12   0       20.95      -10.56     17.84 o 
   1  13   0      142.72      128.22     15.47 o 
   2  13   0      242.10      204.01     21.98 o 
   3  13   0      744.80      699.28     21.60 o 
   4  13   0     1951.77     1867.85     38.81 o 
   5  13   0     2923.14     3105.90    139.38 o 
   6  13   0     1764.37     1674.01     36.65 o 
   7  13   0      757.28      879.76     74.68 o 
   8  13   0      139.20       76.27     38.07 o 
   9  13   0      229.80      226.08     27.18 o 
  10  13   0      541.38      556.25     89.09 o 
   0  14   0     3499.34     3523.04    115.03 o 
   1  14   0       66.17       73.65     13.97 o 
   2  14   0      553.55      552.52     31.83 o 
   3  14   0      185.22      180.32     27.92 o 
   4  14   0      110.08      130.98     14.27 o 
   5  14   0      143.73      137.18     12.38 o 
   6  14   0      520.21      420.88     23.20 o 
   7  14   0      255.28      237.32     17.29 o 
   8  14   0      115.53      126.03     12.76 o 
   9  14   0       29.20       12.66     18.66 o 
   1  15   0       28.57       71.86     14.78 o 
   2  15   0     1027.18     1018.29     38.46 o 
   3  15   0     2048.81     1989.69     41.74 o 
   4  15   0     2110.82     1970.22     31.56 o 
   5  15   0     1577.10     1555.26     38.42 o 
   6  15   0     1179.00     1157.23     26.22 o 
   7  15   0       57.76       56.48     13.86 o 
   8  15   0      189.50      186.41     16.49 o 
   9  15   0       29.60       10.59     18.09 o 
   0  16   0      430.13      473.90     57.91 o 
   1  16   0      457.06      432.83     20.06 o 
   2  16   0       43.33       40.74     17.12 o 
   3  16   0     2260.04     2171.49     48.15 o 
   4  16   0     2154.81     2085.83     34.56 o 
   5  16   0     1420.08     1386.64     39.45 o 
   6  16   0      194.30      281.90     31.36 o 
   7  16   0      813.88      779.18     41.68 o 
   8  16   0     3834.63     3635.58     79.70 o 
   9  16   0      576.84      558.71     43.22 o 
   1  17   0     1476.37     1488.16     36.72 o 
   2  17   0     1289.97     1307.50     38.35 o 
   3  17   0       13.88       28.54     14.90 o 
   4  17   0      112.32       90.14     14.10 o 
   5  17   0      239.11      251.08     19.29 o 
   6  17   0      768.48      758.36     28.39 o 
   7  17   0     1172.35     1003.40     26.65 o 
   8  17   0     1492.22     1328.77     44.39 o 
   0  18   0    10355.72    10302.35    215.81 o 
   1  18   0      969.82     1063.85     30.01 o 
   2  18   0     4350.81     4326.85     78.50 o 
   3  18   0     2507.39     2509.07     51.86 o 
   4  18   0     1736.84     1793.06     39.73 o 
   5  18   0      491.17      495.30     20.86 o 
   6  18   0        1.64        9.79      9.74 o 
   7  18   0      387.52      406.93     23.59 o 
   8  18   0       78.35       78.74     22.52 o 
   1  19   0        1.85       12.77     16.69 o 
   2  19   0      276.09      255.97     24.08 o 
   3  19   0      495.59      556.42     33.98 o 
   4  19   0      125.12      160.38     19.74 o 
   5  19   0       25.90       28.20     15.40 o 
   6  19   0       33.14       45.60     13.94 o 
   7  19   0       54.25       52.37     17.68 o 
   0  20   0     4576.56     4560.05    121.17 o 
   1  20   0     1230.23     1236.94     40.94 o 
   2  20   0      878.24      968.67     31.40 o 
   3  20   0     1160.29     1167.04     34.22 o 
   4  20   0      620.68      640.32     28.13 o 
   5  20   0      986.61      920.54     40.58 o 
   6  20   0      384.70      432.44     29.92 o 
   7  20   0      189.18      190.75     18.48 o 
   1  21   0      590.80      582.98     41.11 o 
   2  21   0      874.80      842.62     34.38 o 
   3  21   0     1135.66     1208.57     45.11 o 
   4  21   0      474.12      475.17     26.32 o 
   5  21   0      134.25      130.77     19.53 o 
   6  21   0      109.85      151.68     25.31 o 
   0  22   0      564.49      626.18     84.13 o 
   1  22   0       23.62       24.42     18.25 o 
   2  22   0       32.38       32.09     18.32 o 
   3  22   0       49.32       61.20     23.42 o 
   4  22   0       16.96       19.59     14.38 o 
   5  22   0      251.92      328.93     32.37 o 
   1  23   0      118.65      180.80     49.33 o 
   2  23   0        7.92      -15.94     16.68 o 
   3  23   0       26.53       19.32     22.31 o 
   4  23   0      146.77      194.86     21.43 o 
   0  24   0       11.00       31.07     41.26 o 
   1  24   0      290.81      275.71     27.26 o 
   2  24   0      119.55      108.46     27.71 o 
   3  24   0      575.07      573.64     34.75 o 
   1  25   0      132.34      131.87     28.35 o 
 -11   1   1       28.26       37.17     17.87 o 
 -10   1   1      251.13      293.91     37.02 o 
  -9   1   1      112.16      132.92     16.51 o 
  -8   1   1     1941.42     1931.96     35.18 o 
  -7   1   1     1222.25     1335.91     26.49 o 
  -6   1   1       69.64       96.80     11.86 o 
  -5   1   1       65.47       78.14     12.18 o 
  -4   1   1        2.19        5.27      8.00 o 
  -3   1   1      752.49      810.38     13.74 o 
  -2   1   1    15233.32    15683.50    150.50 o 
   1   1   1     5517.10     5634.46     80.10 o 
   2   1   1     1438.47     1438.94     32.11 o 
   3   1   1     5529.20     5488.64     79.24 o 
   4   1   1      312.97      280.87     16.81 o 
   5   1   1     5994.55     6232.03     84.26 o 
   6   1   1     3536.19     3484.64     50.06 o 
   7   1   1     8687.61     9055.28    119.83 o 
   8   1   1     3774.55     3805.96     55.37 o 
   9   1   1      455.34      513.40     37.72 o 
  10   1   1      487.17      494.71     22.22 o 
  11   1   1       62.99       89.69     18.13 o 
 -11   2   1       14.23       31.34     16.58 o 
 -10   2   1      132.31      147.83     17.27 o 
  -9   2   1       61.74       79.67     18.68 o 
  -8   2   1    10514.29    10534.05    128.16 o 
  -7   2   1     5453.20     5365.34     74.76 o 
  -6   2   1     6768.94     6695.46     71.31 o 
  -5   2   1    19495.76    19979.19    259.22 o 
  -4   2   1    28479.09    28970.58    363.50 o 
  -3   2   1    16422.43    16311.48    183.19 o 
  -2   2   1    10448.88    10587.50    133.09 o 
  -1   2   1      368.07      385.26      9.61 o 
   1   2   1     2999.12     2820.38     39.77 o 
   2   2   1     2541.45     2665.12     40.32 o 
   3   2   1       73.67       64.06      8.13 o 
   4   2   1     3316.69     3418.65     46.34 o 
   5   2   1      759.64      883.67     30.47 o 
   6   2   1       12.17       10.98     10.68 o 
   7   2   1     2952.35     2959.62     54.22 o 
   8   2   1     1744.02     1858.40     54.50 o 
   9   2   1     2582.52     2640.72     44.87 o 
  10   2   1     2456.87     2512.06     47.71 o 
  11   2   1     1540.89     1563.04     76.45 o 
 -11   3   1      541.16      540.79     29.79 o 
 -10   3   1     1441.30     1599.80     71.00 o 
  -9   3   1     2097.09     2159.37     38.58 o 
  -8   3   1     1327.55     1397.86     61.95 o 
  -7   3   1      182.84      226.39     22.06 o 
  -6   3   1     2304.56     2277.29     38.62 o 
  -5   3   1     2434.04     2446.60     37.49 o 
  -4   3   1     2365.60     2441.96     28.67 o 
  -3   3   1     1988.39     2014.72     25.50 o 
  -2   3   1     4460.16     4264.41     53.33 o 
  -1   3   1     3332.83     3239.69     28.20 o 
   0   3   1     1736.46     1812.72     20.02 o 
   1   3   1     2893.08     2814.96     32.92 o 
   2   3   1    23142.18    22970.18    365.38 o 
   3   3   1     2382.29     2225.13     30.69 o 
   4   3   1      305.87      233.57     13.31 o 
   5   3   1     8331.22     8752.85    118.96 o 
   6   3   1     2822.19     2640.62     40.57 o 
   7   3   1     1778.07     1653.85     37.97 o 
   8   3   1     3196.15     3281.18     79.81 o 
   9   3   1     1337.64     1404.56     63.14 o 
  10   3   1      871.99      896.18     32.33 o 
  11   3   1      468.95      454.17     24.78 o 
 -11   4   1      925.10     1045.75     33.99 o 
 -10   4   1      967.24      954.87     28.79 o 
  -9   4   1       97.72       83.80     18.00 o 
  -8   4   1     6065.36     6002.24     83.06 o 
  -7   4   1     1525.64     1533.53     31.50 o 
  -6   4   1      169.47      176.84     13.41 o 
  -5   4   1       69.42      115.84     12.73 o 
  -4   4   1       14.96       14.82      7.10 o 
  -3   4   1       32.13       42.98      7.43 o 
  -2   4   1      513.55      441.20     11.62 o 
  -1   4   1    20015.34    19874.00    264.05 o 
   0   4   1    39155.48    38994.88    616.30 o 
   1   4   1     5679.69     5701.93     63.50 o 
   2   4   1       93.65       83.07      5.83 o 
   3   4   1    17187.85    17215.03    282.31 o 
   4   4   1    34382.07    35324.10    574.76 o 
   5   4   1     8262.33     8167.53    105.82 o 
   6   4   1     1723.12     1746.68     39.62 o 
   7   4   1     2418.55     2449.07     49.18 o 
   8   4   1      462.34      497.52     25.62 o 
   9   4   1      603.57      568.95     24.46 o 
  10   4   1     1533.02     1541.35     52.64 o 
  11   4   1      744.30      801.18     35.39 o 
 -11   5   1     2541.77     2650.74     54.24 o 
 -10   5   1     6171.29     6316.01     97.58 o 
  -9   5   1     6997.99     7062.94     95.14 o 
  -8   5   1      583.00      613.29     23.35 o 
  -7   5   1     6794.77     6807.82     94.61 o 
  -6   5   1     2651.28     2569.34     45.87 o 
  -5   5   1     1010.34      995.42     27.34 o 
  -4   5   1       33.91       33.14      8.58 o 
  -3   5   1     3937.46     4076.47     95.06 o 
  -2   5   1     1657.24     1603.77     41.93 o 
  -1   5   1     2606.92     2678.40     32.26 o 
   0   5   1   124902.11   117407.13   2777.21 o 
   1   5   1      893.80      886.97     21.48 o 
   2   5   1     1274.10     1192.15     30.68 o 
   3   5   1     2918.94     2739.36     55.72 o 
   4   5   1      476.18      626.78     15.80 o 
   5   5   1       19.94       28.88      6.77 o 
   6   5   1      459.24      432.72     17.26 o 
   7   5   1        0.34       -2.10     10.10 o 
   8   5   1      381.49      403.96     19.49 o 
   9   5   1      240.25      251.40     27.47 o 
  10   5   1      494.85      536.59     38.82 o 
  11   5   1      887.88      889.71     27.31 o 
 -11   6   1      323.21      317.88     20.95 o 
 -10   6   1      879.47      988.62     33.55 o 
  -9   6   1      465.19      428.34     38.34 o 
  -8   6   1     1599.19     1587.53     52.97 o 
  -7   6   1      298.84      294.14     19.32 o 
  -6   6   1        8.42        9.45     13.19 o 
  -5   6   1      144.99      146.78     10.21 o 
  -4   6   1     1983.26     1860.03     25.92 o 
  -3   6   1     2342.36     2282.98     28.47 o 
  -2   6   1       31.68       26.74      6.45 o 
  -1   6   1    26975.15    27436.27    402.22 o 
   0   6   1    34546.21    35969.18    573.45 o 
   1   6   1     2443.21     2424.11     40.59 o 
   2   6   1     2128.54     2076.45     32.51 o 
   3   6   1     1213.59     1126.12     17.86 o 
   4   6   1     2729.80     2509.11     34.09 o 
   5   6   1     1105.92      932.28     26.13 o 
   6   6   1      911.54      799.09     18.73 o 
   7   6   1       83.81       83.34     15.23 o 
   8   6   1      756.65      731.62     42.49 o 
   9   6   1       74.16       62.01     20.08 o 
  10   6   1      636.34      665.15     31.13 o 
  11   6   1      189.28      183.46     23.75 o 
 -11   7   1      253.72      264.97     26.64 o 
 -10   7   1      178.43      293.73     32.70 o 
  -9   7   1      214.52      276.90     19.19 o 
  -8   7   1     1302.02     1274.35     41.22 o 
  -7   7   1      290.34      270.35     22.21 o 
  -6   7   1     1130.33     1155.51     30.64 o 
  -5   7   1       27.71       23.35      8.32 o 
  -4   7   1     2849.83     3008.68     44.89 o 
  -3   7   1      673.14      758.16     18.20 o 
  -2   7   1      714.87      687.79     15.70 o 
  -1   7   1     5732.37     5731.25     64.50 o 
   0   7   1     2182.25     2296.48     29.77 o 
   1   7   1      307.47      295.00     15.14 o 
   2   7   1      543.59      649.64     16.20 o 
   3   7   1     1342.45     1455.29     38.07 o 
   4   7   1      380.72      473.84     23.93 o 
   5   7   1     7582.75     7915.85    118.47 o 
   6   7   1     9051.94     9025.22    114.76 o 
   7   7   1     7118.51     7013.91    112.84 o 
   8   7   1     3770.71     3674.29     57.34 o 
   9   7   1     2005.47     1949.12     47.89 o 
  10   7   1     1497.84     1484.11     59.33 o 
  11   7   1      619.25      624.46     25.57 o 
 -11   8   1      565.75      563.83     24.03 o 
 -10   8   1      240.11      234.62     19.19 o 
  -9   8   1       99.57       93.86     18.00 o 
  -8   8   1     1690.81     1726.71     32.87 o 
  -7   8   1     1388.20     1413.83     22.42 o 
  -6   8   1    12767.70    12464.78    147.22 o 
  -5   8   1    12957.42    12828.53    159.90 o 
  -4   8   1    12996.50    13191.78    181.20 o 
  -3   8   1     3859.68     3705.56     45.60 o 
  -2   8   1     3556.96     3469.85     46.66 o 
  -1   8   1      242.17      282.90     12.23 o 
   0   8   1     2993.99     3127.91     43.11 o 
   1   8   1     1763.95     1851.44     44.44 o 
   2   8   1     2173.27     2123.24     32.81 o 
   3   8   1     3828.85     3746.38     59.32 o 
   4   8   1     2480.24     2416.35     42.74 o 
   5   8   1      113.41       99.36     11.47 o 
   6   8   1        1.94        1.35     13.90 o 
   7   8   1      618.92      643.35     20.22 o 
   8   8   1      175.29      170.66     18.44 o 
   9   8   1     2372.73     2275.69     39.46 o 
  10   8   1     1094.55     1132.89     40.77 o 
  11   8   1     1302.48     1291.82     30.35 o 
 -11   9   1        9.28       25.18     16.96 o 
 -10   9   1      210.09      216.17     21.78 o 
  -9   9   1      119.24      120.26     19.64 o 
  -8   9   1      104.44       95.02     14.21 o 
  -7   9   1     1245.49     1201.57     33.27 o 
  -6   9   1      210.59      236.99     17.74 o 
  -5   9   1        7.98        7.12     12.61 o 
  -4   9   1      305.76      282.97     13.05 o 
  -3   9   1     1786.78     1755.19     23.14 o 
  -2   9   1     1782.94     1815.58     28.66 o 
  -1   9   1        6.54       14.03      7.82 o 
   0   9   1       41.34       47.84      8.65 o 
   1   9   1        3.77       17.46      9.21 o 
   2   9   1     1257.57     1234.86     22.58 o 
   3   9   1       25.43       11.79      7.85 o 
   4   9   1     4088.97     4378.56    170.88 o 
   5   9   1     2267.95     2464.22    131.21 o 
   6   9   1      300.64      261.77     24.72 o 
   7   9   1      544.91      505.13     30.62 o 
   8   9   1       60.85       66.26     23.54 o 
   9   9   1      254.91      241.66     32.05 o 
  10   9   1       92.89       54.36     21.65 o 
  11   9   1       14.02       36.71     30.19 o 
 -10  10   1       38.32       46.84     19.77 o 
  -9  10   1      328.31      292.98     24.88 o 
  -8  10   1      767.04      767.53     53.63 o 
  -7  10   1      176.46      223.49     20.99 o 
  -6  10   1     1205.74     1183.26     24.08 o 
  -5  10   1      327.51      314.18     21.75 o 
  -4  10   1     6384.32     6464.50     81.85 o 
  -3  10   1     3678.71     3737.18     45.76 o 
  -2  10   1     1453.59     1489.51     24.73 o 
  -1  10   1     1117.34     1105.28     21.49 o 
   0  10   1     4620.93     4763.96     57.41 o 
   1  10   1      146.83      170.89     12.88 o 
   2  10   1     3279.43     3491.07     48.98 o 
   3  10   1       58.05       56.49     13.94 o 
   4  10   1      153.37      160.44     11.62 o 
   5  10   1       69.87       55.21     11.97 o 
   6  10   1     1600.34     1495.01     23.81 o 
   7  10   1      226.45      224.80     24.94 o 
   8  10   1      101.88       87.40     20.75 o 
   9  10   1      646.37      618.80     37.37 o 
  10  10   1      568.20      519.16     38.06 o 
 -10  11   1        5.80      -12.98     17.54 o 
  -9  11   1       20.13       33.02     16.98 o 
  -8  11   1     2777.70     2742.77     46.24 o 
  -7  11   1       52.92       62.36     15.21 o 
  -6  11   1       19.69       17.81     12.98 o 
  -5  11   1       11.56        1.67      9.82 o 
  -4  11   1      150.70      138.96     14.29 o 
  -3  11   1      994.58      935.16     18.33 o 
  -2  11   1     5324.25     5452.81     74.64 o 
  -1  11   1    16327.42    17021.08    243.64 o 
   0  11   1     1991.38     1981.99     38.07 o 
   1  11   1     4904.33     5195.17     68.47 o 
   2  11   1       42.13       33.68     10.28 o 
   3  11   1     1735.63     1898.19     35.05 o 
   4  11   1      759.30      704.98     19.09 o 
   5  11   1     2973.47     2832.90     57.77 o 
   6  11   1     3160.64     3221.45     67.13 o 
   7  11   1     4676.82     4635.34     85.18 o 
   8  11   1     3154.06     2973.43     91.16 o 
   9  11   1     2183.82     2134.17     53.15 o 
  10  11   1     1453.00     1409.65     57.45 o 
 -10  12   1      174.26      165.64     25.89 o 
  -9  12   1       51.57       29.49     23.63 o 
  -8  12   1     3545.73     3517.58     58.72 o 
  -7  12   1     1736.96     1676.35     38.07 o 
  -6  12   1     2712.14     2669.98     38.03 o 
  -5  12   1     8299.31     8581.88    125.96 o 
  -4  12   1    11379.84    10965.52    158.21 o 
  -3  12   1     9234.04     9064.43    104.10 o 
  -2  12   1     5060.28     4981.70     67.49 o 
  -1  12   1     6376.57     6314.78     90.75 o 
   0  12   1     7977.83     8203.72    108.30 o 
   1  12   1      712.73      648.21     20.40 o 
   2  12   1        2.69       18.78     10.91 o 
   3  12   1     1491.12     1474.54     31.59 o 
   4  12   1     4280.23     4482.58     73.75 o 
   5  12   1      787.58      688.72     23.24 o 
   6  12   1     1097.36     1307.68    106.72 o 
   7  12   1     1064.34     1072.61     39.40 o 
   8  12   1     1590.73     1520.82     59.97 o 
   9  12   1     1204.97     1159.62     70.97 o 
  10  12   1      370.50      422.51     52.57 o 
 -10  13   1      702.47      650.20     34.69 o 
  -9  13   1     4149.55     4024.89     73.94 o 
  -8  13   1     1282.16     1220.88     32.42 o 
  -7  13   1     4505.06     4444.73     63.23 o 
  -6  13   1     1886.61     1962.02     39.66 o 
  -5  13   1      211.11      226.88     14.52 o 
  -4  13   1       33.34       53.73     11.32 o 
  -3  13   1       42.63       43.46     12.73 o 
  -2  13   1       11.49       23.73     13.85 o 
  -1  13   1      203.80      214.94     15.08 o 
   0  13   1     5136.75     5263.07     69.41 o 
   1  13   1      501.91      474.48     30.21 o 
   2  13   1     1432.78     1442.84     34.32 o 
   3  13   1      675.45      594.85     21.38 o 
   4  13   1      648.10      626.37     36.78 o 
   5  13   1     3408.71     3318.94     53.93 o 
   6  13   1      677.25      594.15     21.39 o 
   7  13   1        5.47       10.84      9.59 o 
   8  13   1       75.34       75.81     20.43 o 
   9  13   1        4.54       14.51     21.14 o 
  10  13   1      424.16      519.14     37.08 o 
  -9  14   1     1109.02     1073.07     36.00 o 
  -8  14   1     2479.84     2509.21     44.10 o 
  -7  14   1       28.09       28.70     11.42 o 
  -6  14   1        2.50       -4.68      9.75 o 
  -5  14   1      131.90      143.42     13.43 o 
  -4  14   1       19.95       35.27     10.91 o 
  -3  14   1      146.69      178.97     16.45 o 
  -2  14   1      350.28      336.96     35.04 o 
  -1  14   1     2585.93     2547.33     43.32 o 
   0  14   1     9531.25     9827.51    138.80 o 
   1  14   1    13419.63    13657.68    198.69 o 
   2  14   1    11094.66    11051.17    153.78 o 
   3  14   1    10407.95    10382.38    145.64 o 
   4  14   1    12334.38    12282.40    155.77 o 
   5  14   1     4392.60     4190.47     87.17 o 
   6  14   1     2161.52     1994.05     48.53 o 
   7  14   1     1337.72     1302.76     24.70 o 
   8  14   1      444.53      458.93     39.35 o 
   9  14   1      122.07      181.07     49.41 o 
  -9  15   1     2360.77     2376.59     75.74 o 
  -8  15   1      434.09      471.61     43.01 o 
  -7  15   1     1255.15     1247.29     32.64 o 
  -6  15   1      695.03      801.16     58.94 o 
  -5  15   1     1143.50     1075.38     43.75 o 
  -4  15   1      967.20      958.54     45.15 o 
  -3  15   1      108.08       91.29     14.54 o 
  -2  15   1      166.97      176.23     15.71 o 
  -1  15   1      637.48      640.98     23.98 o 
   0  15   1    13589.89    13684.38    226.35 o 
   1  15   1     1077.76      989.67     30.27 o 
   2  15   1      893.87      861.97     27.76 o 
   3  15   1       43.47       56.80     20.95 o 
   4  15   1        2.18        1.91      7.53 o 
   5  15   1       40.41       44.17      9.20 o 
   6  15   1       40.49       20.85     12.32 o 
   7  15   1       46.22       50.39     13.25 o 
   8  15   1     1719.37     1523.99     50.70 o 
   9  15   1      542.71      564.61     33.18 o 
  -9  16   1       61.60      110.76     32.12 o 
  -8  16   1      986.45     1046.59     25.33 o 
  -7  16   1      426.88      451.84     27.77 o 
  -6  16   1     1039.78      976.97     27.40 o 
  -5  16   1     1483.11     1428.94     30.08 o 
  -4  16   1     2768.61     2698.44     38.75 o 
  -3  16   1     1986.18     2025.59     38.27 o 
  -2  16   1     2327.97     2366.06     54.73 o 
  -1  16   1     1404.69     1425.66     38.32 o 
   0  16   1     1094.11     1117.78     32.57 o 
   1  16   1      645.57      671.19     24.97 o 
   2  16   1      600.19      587.60     23.34 o 
   3  16   1       10.62       18.18     16.64 o 
   4  16   1       80.86      113.60     13.60 o 
   5  16   1      591.90      572.83     31.63 o 
   6  16   1      197.07      196.39     11.25 o 
   7  16   1      161.27      200.50     11.36 o 
   8  16   1      114.64       97.98     25.18 o 
   9  16   1       11.78       38.38     29.28 o 
  -8  17   1      327.41      361.05     25.16 o 
  -7  17   1     1024.15      958.11     28.09 o 
  -6  17   1      602.99      634.10     33.13 o 
  -5  17   1        0.04       -2.03     11.25 o 
  -4  17   1      918.09      891.83     34.35 o 
  -3  17   1      774.45      787.01     25.21 o 
  -2  17   1     2534.33     2514.71     57.51 o 
  -1  17   1     2357.04     2392.86     58.56 o 
   0  17   1     2797.18     2816.34     48.67 o 
   1  17   1      469.46      491.82     28.59 o 
   2  17   1      439.13      415.78     24.11 o 
   3  17   1       19.37       28.23     21.04 o 
   4  17   1      141.50      167.14     16.94 o 
   5  17   1     2173.92     2033.37     63.96 o 
   6  17   1     2117.06     1989.06     62.34 o 
   7  17   1     2306.61     2199.23     88.14 o 
   8  17   1     1284.98     1331.78     54.47 o 
  -8  18   1       50.36       53.20     15.83 o 
  -7  18   1      146.74      180.54     17.67 o 
  -6  18   1      660.00      680.95     29.50 o 
  -5  18   1     1227.65     1190.06     35.12 o 
  -4  18   1      861.54      853.91     21.78 o 
  -3  18   1     1633.79     1626.49     44.79 o 
  -2  18   1     1715.22     1664.89     54.85 o 
  -1  18   1      471.65      482.67     26.63 o 
   0  18   1      136.17      155.93     22.08 o 
   1  18   1        7.70       -1.88     13.51 o 
   2  18   1      235.42      278.96     22.27 o 
   3  18   1      849.24      852.54     39.45 o 
   4  18   1      600.92      574.80     21.85 o 
   5  18   1       71.92       78.76     10.92 o 
   6  18   1      222.85      200.71     25.37 o 
   7  18   1      408.54      384.24     13.86 o 
   8  18   1      356.86      330.81     33.51 o 
  -7  19   1       22.16       39.52     14.45 o 
  -6  19   1      126.92      125.51     25.70 o 
  -5  19   1        0.26        6.83     18.66 o 
  -4  19   1       76.83       76.79     16.47 o 
  -3  19   1        2.13       -2.35     13.99 o 
  -2  19   1      163.16      175.28     20.70 o 
  -1  19   1      253.75      241.37     19.44 o 
   0  19   1        3.65       -0.15     16.06 o 
   1  19   1        0.57        9.44     14.68 o 
   2  19   1      330.97      308.97     23.02 o 
   3  19   1      651.78      633.25     32.65 o 
   4  19   1       16.75       23.97     14.47 o 
   5  19   1      225.96      218.04     34.16 o 
   6  19   1       98.60       78.97     15.50 o 
   7  19   1       24.56       21.16     15.44 o 
  -7  20   1       21.27       28.82     19.15 o 
  -6  20   1       89.79       82.79     21.56 o 
  -5  20   1     1327.81     1321.39     37.51 o 
  -4  20   1     3322.56     3266.44     56.22 o 
  -3  20   1     2800.87     2822.87     56.67 o 
  -2  20   1     1109.37     1105.78     35.89 o 
  -1  20   1        9.83       11.58     15.45 o 
   0  20   1        0.45        0.35     13.86 o 
   1  20   1      168.70      187.85     37.14 o 
   2  20   1     1235.22     1215.03     41.15 o 
   3  20   1     1712.56     1708.17     56.55 o 
   4  20   1      477.27      440.81     23.72 o 
   5  20   1      195.82      164.28     19.48 o 
   6  20   1       10.58       -0.85     12.17 o 
   7  20   1      156.90      135.50     29.12 o 
  -6  21   1       22.62       32.46     13.71 o 
  -5  21   1       87.45      114.94     23.32 o 
  -4  21   1        1.56        4.54     14.05 o 
  -3  21   1      139.61      127.42     21.28 o 
  -2  21   1      361.56      401.65     29.19 o 
  -1  21   1     1214.81     1206.85     49.16 o 
   0  21   1        5.39       35.65     17.98 o 
   1  21   1      531.86      508.97     34.31 o 
   2  21   1        1.64       13.14     20.71 o 
   3  21   1      127.76       98.72     24.12 o 
   4  21   1      816.80      804.85     27.91 o 
   5  21   1     2185.92     2018.52     50.93 o 
   6  21   1      932.44      874.28     58.59 o 
  -5  22   1      632.01      698.82     32.68 o 
  -4  22   1      466.18      485.24     23.69 o 
  -3  22   1      525.16      550.45     31.14 o 
  -2  22   1      845.82      911.42     32.17 o 
  -1  22   1      584.34      586.55     35.53 o 
   0  22   1     1604.42     1631.00     45.89 o 
   1  22   1     1513.90     1613.59     53.65 o 
   2  22   1      790.08      811.96     37.88 o 
   3  22   1     1103.03     1197.33     53.53 o 
   4  22   1     1108.48     1065.07     51.21 o 
   5  22   1      104.05       55.21     18.89 o 
  -4  23   1       34.55       36.55     13.92 o 
  -3  23   1      514.00      481.89     32.71 o 
  -2  23   1      682.38      708.15     32.06 o 
  -1  23   1      244.24      282.40     25.61 o 
   0  23   1     2537.72     2448.24     65.73 o 
   1  23   1      537.18      619.52     51.51 o 
   2  23   1      579.61      610.15     38.52 o 
   3  23   1      136.83      120.58     35.39 o 
   4  23   1        5.62        9.52     14.70 o 
  -3  24   1       71.16       93.27     35.35 o 
  -2  24   1       85.39       80.83     23.48 o 
  -1  24   1      552.34      521.39     31.51 o 
   0  24   1     1066.20     1063.43     44.44 o 
   1  24   1      674.59      725.86     36.51 o 
   2  24   1     1574.64     1678.35     50.94 o 
   3  24   1     1986.77     1998.14     52.08 o 
   0  25   1      175.93      177.09     26.31 o 
 -11   0   2     2894.99     2924.17     76.69 o 
 -10   0   2     5325.90     5081.69     96.24 o 
  -9   0   2     7224.47     7410.20    147.48 o 
  -8   0   2     7773.88     7942.28    139.23 o 
  -7   0   2    13175.08    13220.36    214.78 o 
  -6   0   2     1174.25     1160.19     31.08 o 
  -5   0   2     2959.12     2871.81     44.23 o 
  -4   0   2    29104.91    30565.78    552.73 o 
  -3   0   2     3258.40     3366.58    128.29 o 
  -2   0   2     1265.93     1147.51     26.16 o 
  -1   0   2    23870.84    22713.85    309.17 o 
   0   0   2     2254.32     2211.26     26.39 o 
   1   0   2    13546.92    13330.69    353.77 o 
   2   0   2     5973.47     5741.19    109.43 o 
   3   0   2    16677.07    16399.40    316.88 o 
   4   0   2    30667.53    31915.48    754.05 o 
   5   0   2    10297.88    10219.77    197.56 o 
   6   0   2     5939.11     5695.74    121.67 o 
   7   0   2    10335.97    10550.34    281.82 o 
   8   0   2     6573.31     6600.74    153.40 o 
   9   0   2      459.80      543.80     36.64 o 
  10   0   2       21.52       17.14     17.79 o 
  11   0   2      261.60      317.59     39.39 o 
 -11   1   2      681.95      747.88     24.78 o 
 -10   1   2     1213.08     1291.82     41.21 o 
  -9   1   2     1983.04     2012.17     34.55 o 
  -8   1   2       16.11       27.32     11.47 o 
  -7   1   2     3382.36     3262.40     44.89 o 
  -6   1   2     4780.64     4722.26     54.64 o 
  -5   1   2     3912.56     3786.81     46.87 o 
  -4   1   2     3591.58     3875.63     37.82 o 
  -3   1   2     2833.79     2832.54     29.46 o 
  -2   1   2     7107.87     6889.27     56.72 o 
  -1   1   2     4600.00     4585.37     41.13 o 
   0   1   2    14590.65    15006.93    148.40 o 
   1   1   2     2904.61     2756.65     38.36 o 
   2   1   2      303.41      297.36     18.03 o 
   3   1   2       82.23       71.44     13.94 o 
   4   1   2      334.88      253.88     17.46 o 
   5   1   2     5831.49     5775.73     79.99 o 
   6   1   2    10855.43    10800.22    161.59 o 
   7   1   2     2263.30     2253.15     49.24 o 
   8   1   2      658.60      674.07     45.34 o 
   9   1   2       10.38       14.21     11.43 o 
  10   1   2       40.43       44.45     14.35 o 
  11   1   2       57.20       64.17     16.89 o 
 -11   2   2      153.82      238.07     50.72 o 
 -10   2   2       14.42       -0.23     12.24 o 
  -9   2   2     1031.16     1123.71     36.12 o 
  -8   2   2        2.82       13.63     12.35 o 
  -7   2   2     1203.86     1118.37     34.34 o 
  -6   2   2      528.58      524.08     16.78 o 
  -5   2   2     3306.77     3180.09     33.94 o 
  -4   2   2    25185.71    26015.30    296.36 o 
  -3   2   2     8417.12     8227.31     74.04 o 
  -2   2   2     4686.75     4607.25     40.45 o 
  -1   2   2     9722.88     9694.91     91.16 o 
   0   2   2    19347.08    19024.34    201.45 o 
   1   2   2     1681.23     1655.50     30.66 o 
   2   2   2     7768.56     7516.69    145.17 o 
   3   2   2     6674.96     6465.93    111.07 o 
   4   2   2    11714.54    12366.11    200.96 o 
   5   2   2     1562.38     1932.64     47.39 o 
   6   2   2       83.17       80.43     11.79 o 
   7   2   2      342.36      332.17     22.03 o 
   8   2   2      116.30      110.57     21.37 o 
   9   2   2       18.88       14.06     13.18 o 
  10   2   2       39.69       20.18     12.61 o 
  11   2   2       66.89       63.26     16.73 o 
 -11   3   2     1249.96     1273.82     34.37 o 
 -10   3   2     2020.31     2081.02     53.34 o 
  -9   3   2     1249.03     1214.70     30.70 o 
  -8   3   2     1663.23     1714.01     79.63 o 
  -7   3   2      914.82      872.29     23.56 o 
  -6   3   2     1467.05     1465.48     23.05 o 
  -5   3   2     3371.23     3433.77     37.07 o 
  -4   3   2     1062.73      955.34     13.57 o 
  -3   3   2       42.01       46.63      6.88 o 
  -2   3   2      115.77      124.16      6.65 o 
  -1   3   2     5053.51     5100.10     90.71 o 
   0   3   2       81.33       78.01      7.45 o 
   1   3   2       14.66       26.57      4.10 o 
   2   3   2     4299.41     4313.15     62.15 o 
   3   3   2     8254.95     8389.60    131.59 o 
   4   3   2      264.17      230.00     14.86 o 
   5   3   2      359.70      359.02     19.95 o 
   6   3   2      795.48      793.26     23.13 o 
   7   3   2     2483.34     2475.27     50.77 o 
   8   3   2     2846.12     2834.95     57.37 o 
   9   3   2     3274.90     3346.11     67.39 o 
  10   3   2     3354.03     3412.39     62.09 o 
  11   3   2     1556.89     1517.61     41.43 o 
 -11   4   2      192.07      149.82     22.71 o 
 -10   4   2      854.06      828.91     29.28 o 
  -9   4   2      162.60      204.96     26.01 o 
  -8   4   2      409.84      442.66     23.81 o 
  -7   4   2     1090.60     1233.47     79.37 o 
  -6   4   2       96.99      104.39     10.06 o 
  -5   4   2     1268.70     1250.00     39.86 o 
  -4   4   2       32.13       30.04      8.69 o 
  -3   4   2      441.05      404.01     12.48 o 
  -2   4   2      701.11      647.43     13.14 o 
  -1   4   2       97.39       97.00      7.14 o 
   0   4   2     3966.61     3892.76     45.17 o 
   1   4   2     8601.54     8687.54     92.74 o 
   2   4   2        1.95       28.77     12.07 o 
   3   4   2      891.45      947.93     24.87 o 
   4   4   2      822.64      867.54     16.50 o 
   5   4   2     1707.85     1781.16     28.50 o 
   6   4   2      332.71      305.59     16.23 o 
   7   4   2      554.13      558.57     22.68 o 
   8   4   2       92.21       93.23     12.84 o 
   9   4   2        4.90        5.62     15.51 o 
  10   4   2        9.80        4.11     17.03 o 
  11   4   2       15.17       12.88     15.17 o 
 -11   5   2       18.46       27.95     18.10 o 
 -10   5   2        6.27       21.26     19.28 o 
  -9   5   2      217.15      255.24     26.97 o 
  -8   5   2       96.16      143.33     21.52 o 
  -7   5   2        4.32       18.90     11.39 o 
  -6   5   2      422.93      427.05     16.35 o 
  -5   5   2     3586.67     3681.12     49.22 o 
  -4   5   2     3751.25     3916.07     43.72 o 
  -3   5   2     2290.85     2560.91     69.39 o 
  -2   5   2     1236.94     1197.10     16.43 o 
  -1   5   2      264.08      279.29     12.68 o 
   0   5   2     2721.36     2656.27     31.53 o 
   1   5   2      661.36      582.11     16.04 o 
   2   5   2       40.90       20.86     15.54 o 
   3   5   2      246.94      234.31     50.91 o 
   4   5   2      920.32      942.93     24.48 o 
   5   5   2      232.86      212.52     19.65 o 
   6   5   2      830.31      786.64     20.59 o 
   7   5   2       14.91       12.28     12.62 o 
   8   5   2      277.78      299.90     27.68 o 
   9   5   2     1014.10      994.24     34.71 o 
  10   5   2     1105.08     1071.88     35.04 o 
  11   5   2       95.00       77.49     22.76 o 
 -11   6   2      199.32      203.25     26.62 o 
 -10   6   2     1008.10      985.77     28.49 o 
  -9   6   2       64.59       76.05     15.56 o 
  -8   6   2      399.04      443.53     26.26 o 
  -7   6   2        1.68        5.74     10.51 o 
  -6   6   2      190.79      206.23     22.01 o 
  -5   6   2      981.51      971.92     19.26 o 
  -4   6   2    11030.10    10837.86    114.51 o 
  -3   6   2     7111.39     7111.31     94.67 o 
  -2   6   2     5141.28     5051.74    102.09 o 
  -1   6   2    16716.80    17285.05    221.80 o 
   0   6   2    14430.21    14745.35    186.20 o 
   1   6   2     1471.87     1434.69     22.43 o 
   2   6   2      202.34      167.16     12.80 o 
   3   6   2        7.80       -4.77     11.96 o 
   4   6   2       75.46      146.45     35.05 o 
   5   6   2     7888.11     8582.24    348.09 o 
   6   6   2     4006.90     4042.94     59.39 o 
   7   6   2     3384.53     3583.94     97.24 o 
   8   6   2      144.69      148.94     16.96 o 
   9   6   2      178.83      158.14     18.62 o 
  10   6   2       17.86      -12.92     23.07 o 
  11   6   2        9.30       -0.72     10.45 o 
 -11   7   2      767.31      859.77     29.50 o 
 -10   7   2     1122.99     1075.47     33.65 o 
  -9   7   2     1510.31     1567.63     35.24 o 
  -8   7   2     2751.89     2751.05     46.31 o 
  -7   7   2       12.78       14.75     11.74 o 
  -6   7   2      358.27      357.99     12.71 o 
  -5   7   2     4542.16     4611.21     72.89 o 
  -4   7   2     8769.12     8656.83     95.53 o 
  -3   7   2      864.76      890.91     15.93 o 
  -2   7   2     1630.18     1699.22     21.91 o 
  -1   7   2       74.44       66.56      7.54 o 
   0   7   2      428.07      426.30     15.35 o 
   1   7   2     1181.22     1146.10     21.16 o 
   2   7   2      292.24      299.04     14.44 o 
   3   7   2        2.17       13.20     12.64 o 
   4   7   2      438.34      508.36     35.65 o 
   5   7   2     2135.64     1960.15     47.25 o 
   6   7   2     4673.91     4652.33     78.37 o 
   7   7   2     4145.16     4176.48     54.12 o 
   8   7   2     1664.48     1741.89     36.28 o 
   9   7   2     3466.19     3473.14     86.17 o 
  10   7   2     2730.43     2845.56     49.83 o 
  11   7   2     1709.73     1765.20     68.41 o 
 -11   8   2      419.13      426.12     21.58 o 
 -10   8   2      399.22      418.14     19.02 o 
  -9   8   2     3482.60     3491.32     48.21 o 
  -8   8   2     2442.93     2497.12     38.06 o 
  -7   8   2     3143.96     3156.33     40.46 o 
  -6   8   2      740.18      707.66     19.39 o 
  -5   8   2      717.70      640.50     22.03 o 
  -4   8   2     6996.88     6883.16     90.84 o 
  -3   8   2     1737.51     1599.34     24.32 o 
  -2   8   2      491.66      432.04     20.11 o 
  -1   8   2      968.06      941.71     16.01 o 
   0   8   2     1947.03     1743.89     25.17 o 
   1   8   2     2934.10     2810.24     40.96 o 
   2   8   2      118.97       96.07     14.51 o 
   3   8   2     2193.79     2007.23     46.14 o 
   4   8   2     5906.74     5999.23     94.57 o 
   5   8   2       38.69       63.13     21.16 o 
   6   8   2     1210.88     1170.03     45.56 o 
   7   8   2     1321.21     1305.18     43.36 o 
   8   8   2      558.70      531.96     31.56 o 
   9   8   2        6.79       12.65     11.27 o 
  10   8   2        5.12      -18.53     12.98 o 
  11   8   2       82.84       76.47     34.10 o 
 -11   9   2       12.53       23.32     19.06 o 
 -10   9   2      307.68      356.72     24.73 o 
  -9   9   2     1597.25     1558.57     38.27 o 
  -8   9   2      108.63      116.04     12.12 o 
  -7   9   2     1607.45     1626.86     29.08 o 
  -6   9   2     6902.43     6739.34     82.61 o 
  -5   9   2     3918.35     3824.78     50.53 o 
  -4   9   2     6240.63     6136.51     79.33 o 
  -3   9   2      255.37      231.28     12.42 o 
  -2   9   2        0.50        6.60      6.70 o 
  -1   9   2     7457.00     7633.05     88.25 o 
   0   9   2     9474.35     9990.88    124.31 o 
   1   9   2    15982.42    16063.75    213.76 o 
   2   9   2    16889.06    17417.34    240.07 o 
   3   9   2    13120.52    12925.46    247.66 o 
   4   9   2    15718.75    15877.71    213.51 o 
   5   9   2     4831.68     4598.64     81.65 o 
   6   9   2     3760.02     3766.53     75.95 o 
   7   9   2     1470.85     1427.16     46.17 o 
   8   9   2     1773.01     1669.03     51.83 o 
   9   9   2       94.07       63.89     31.06 o 
  10   9   2       91.91      101.01     36.82 o 
 -10  10   2     2705.36     2727.32     55.09 o 
  -9  10   2     5831.99     5720.95    108.92 o 
  -8  10   2     4431.95     4314.59    109.15 o 
  -7  10   2     5867.08     5881.36     74.49 o 
  -6  10   2     2459.32     2383.63     35.59 o 
  -5  10   2     4575.22     4370.17     53.21 o 
  -4  10   2     8824.58     8907.51    113.93 o 
  -3  10   2      671.37      661.57     14.24 o 
  -2  10   2      656.09      645.50     32.18 o 
  -1  10   2      288.91      287.00     11.72 o 
   0  10   2      151.86      177.23     16.02 o 
   1  10   2     3496.67     3503.23     51.51 o 
   2  10   2     2840.58     2676.93     44.57 o 
   3  10   2     3902.92     3721.84     56.11 o 
   4  10   2    17882.57    17299.76    612.65 o 
   5  10   2     6573.45     6273.99    107.54 o 
   6  10   2     4508.26     4381.99     77.89 o 
   7  10   2     2635.88     2500.22     53.61 o 
   8  10   2      631.63      611.92     35.63 o 
   9  10   2       87.94       77.54     23.54 o 
  10  10   2      102.48       94.71     24.45 o 
 -10  11   2      473.67      473.81     28.20 o 
  -9  11   2      680.67      700.69     35.19 o 
  -8  11   2      811.50      785.62     26.32 o 
  -7  11   2      113.31      105.02     14.68 o 
  -6  11   2        6.07        8.48      8.68 o 
  -5  11   2      926.87      871.08     40.71 o 
  -4  11   2       37.94       40.58      9.82 o 
  -3  11   2        1.80       -1.26      8.19 o 
  -2  11   2      553.82      588.38     20.18 o 
  -1  11   2     2645.93     2738.81     41.20 o 
   0  11   2     4269.41     4281.93     79.51 o 
   1  11   2      105.59       84.45     11.92 o 
   2  11   2       62.34       77.25     13.01 o 
   3  11   2       25.86       20.53     12.43 o 
   4  11   2      862.77      740.40     33.34 o 
   5  11   2     3099.60     2605.80    224.83 o 
   6  11   2     1581.14     1523.49     45.76 o 
   7  11   2     1725.81     1652.90     54.15 o 
   8  11   2     1649.44     1645.11     51.82 o 
   9  11   2      459.50      499.89     33.90 o 
  10  11   2      157.56      173.65     34.22 o 
 -10  12   2       13.49        6.06     18.46 o 
  -9  12   2       37.50       27.27     16.09 o 
  -8  12   2     1152.23     1117.60     27.80 o 
  -7  12   2       40.02       46.03     10.69 o 
  -6  12   2     1072.88     1029.74     27.57 o 
  -5  12   2     3235.66     3128.65     51.99 o 
  -4  12   2     5416.34     5270.92     78.87 o 
  -3  12   2     6000.95     5839.63     70.94 o 
  -2  12   2    10554.08    10725.02    147.78 o 
  -1  12   2    17587.17    17610.62    262.33 o 
   0  12   2    10162.98    10276.40    137.07 o 
   1  12   2     5410.98     5355.92     69.11 o 
   2  12   2     1126.38     1065.10     26.61 o 
   3  12   2       14.42       22.71     15.39 o 
   4  12   2       17.06       22.18      7.98 o 
   5  12   2      368.33      319.24     56.20 o 
   6  12   2     1023.06      996.73     52.32 o 
   7  12   2     1861.40     1869.79     49.30 o 
   8  12   2       41.86       68.49     27.53 o 
   9  12   2       14.07       33.43     23.01 o 
  10  12   2        0.23       -4.42     21.97 o 
 -10  13   2      517.60      508.50     33.11 o 
  -9  13   2        3.48        9.33     13.00 o 
  -8  13   2      257.85      235.18     17.50 o 
  -7  13   2     1091.23     1031.73     30.04 o 
  -6  13   2     3650.24     3534.36     58.48 o 
  -5  13   2     2259.58     2225.68     46.27 o 
  -4  13   2     1444.58     1447.99     29.26 o 
  -3  13   2     2329.70     2402.42     31.63 o 
  -2  13   2      504.64      518.73     17.16 o 
  -1  13   2      139.69      157.89     19.18 o 
   0  13   2      209.13      225.88     18.32 o 
   1  13   2     1263.38     1281.68     26.29 o 
   2  13   2     6304.03     6411.28     91.13 o 
   3  13   2     2442.17     2513.22     46.36 o 
   4  13   2       68.67       59.21     10.04 o 
   5  13   2       26.59       22.92     10.77 o 
   6  13   2      307.29      350.96     39.88 o 
   7  13   2      861.10      884.32     38.52 o 
   8  13   2      995.94      997.29     43.98 o 
   9  13   2     1499.52     1593.15     52.27 o 
  -9  14   2       65.53       74.51     21.36 o 
  -8  14   2      157.05      165.97     16.24 o 
  -7  14   2      189.07      219.75     19.86 o 
  -6  14   2       20.07       45.34     19.40 o 
  -5  14   2      178.12      181.85     21.00 o 
  -4  14   2      712.85      728.22     22.17 o 
  -3  14   2      250.13      270.47     16.09 o 
  -2  14   2       97.66       81.45     11.55 o 
  -1  14   2      327.42      316.96     16.46 o 
   0  14   2        0.21       19.49     15.01 o 
   1  14   2      274.80      283.32     16.69 o 
   2  14   2       68.76       73.45     17.22 o 
   3  14   2       49.21       58.47     16.02 o 
   4  14   2     1168.52     1149.65     47.68 o 
   5  14   2       79.71       85.06     15.92 o 
   6  14   2       96.95       68.92     12.69 o 
   7  14   2      319.48      298.87     48.25 o 
   8  14   2       34.88       52.45     20.89 o 
   9  14   2      165.76      148.95     34.01 o 
  -9  15   2      107.80      105.59     16.06 o 
  -8  15   2      610.16      535.23     22.90 o 
  -7  15   2       22.46       23.91     11.83 o 
  -6  15   2      196.21      193.62     15.29 o 
  -5  15   2      806.98      801.91     27.55 o 
  -4  15   2     2214.91     2145.13     44.24 o 
  -3  15   2     1362.79     1381.36     28.36 o 
  -2  15   2      132.59      150.72     16.53 o 
  -1  15   2      691.81      681.52     21.02 o 
   0  15   2      940.18      925.08     27.03 o 
   1  15   2     1996.20     1999.43     39.54 o 
   2  15   2     1669.75     1733.58     42.35 o 
   3  15   2     1363.57     1349.30     38.81 o 
   4  15   2      322.41      296.63     18.55 o 
   5  15   2       96.22       91.56     10.40 o 
   6  15   2       53.86       39.82     11.77 o 
   7  15   2      195.51      204.15     28.69 o 
   8  15   2      576.97      639.81     52.89 o 
   9  15   2     1130.82     1151.82     67.47 o 
  -9  16   2       22.72       14.77     11.65 o 
  -8  16   2      295.02      316.02     21.28 o 
  -7  16   2       34.43       30.02     12.12 o 
  -6  16   2       13.26       11.81     10.96 o 
  -5  16   2      464.07      473.57     26.98 o 
  -4  16   2     4974.33     4860.16     67.70 o 
  -3  16   2     3820.10     3773.95     61.44 o 
  -2  16   2     6973.09     6899.10     96.27 o 
  -1  16   2    11011.56    11034.99    163.37 o 
   0  16   2     9946.97    10109.75    156.27 o 
   1  16   2     1900.89     1970.71     37.65 o 
   2  16   2      403.80      400.03     21.06 o 
   3  16   2       10.04       15.95     16.72 o 
   4  16   2      349.65      301.77     19.61 o 
   5  16   2      863.12      762.47     52.47 o 
   6  16   2      490.14      401.60     66.41 o 
   7  16   2     1956.34     1930.62     94.11 o 
   8  16   2      368.24      359.99     30.11 o 
  -8  17   2       12.90       11.62     11.54 o 
  -7  17   2      267.88      298.30     28.23 o 
  -6  17   2       48.67       57.19     15.57 o 
  -5  17   2      119.83      126.95     17.00 o 
  -4  17   2      149.95      151.21     14.81 o 
  -3  17   2      618.81      597.24     21.37 o 
  -2  17   2       58.46       60.97     13.19 o 
  -1  17   2        8.23       17.81     17.06 o 
   0  17   2      219.68      289.88     26.34 o 
   1  17   2       27.97       27.77     13.75 o 
   2  17   2        6.73        2.79     12.51 o 
   3  17   2      684.50      704.07     31.81 o 
   4  17   2     1697.85     1770.92     46.98 o 
   5  17   2      314.89      309.10     29.23 o 
   6  17   2      428.96      408.99     15.80 o 
   7  17   2      392.59      423.82     35.65 o 
   8  17   2     1157.32     1183.97     50.00 o 
  -8  18   2      991.57      992.89     27.92 o 
  -7  18   2     2309.49     2264.07     40.42 o 
  -6  18   2     1711.33     1763.95     78.36 o 
  -5  18   2      348.25      366.57     25.10 o 
  -4  18   2      160.77      163.25     14.49 o 
  -3  18   2       36.95       27.31     12.55 o 
  -2  18   2        3.05       -8.95     16.30 o 
  -1  18   2      567.68      609.93     35.71 o 
   0  18   2        6.81       15.53     13.16 o 
   1  18   2      616.03      645.55     30.85 o 
   2  18   2      116.36      131.30     19.19 o 
   3  18   2      484.71      503.99     30.07 o 
   4  18   2     1812.24     1776.72     36.79 o 
   5  18   2     1619.85     1472.73     90.00 o 
   6  18   2     1285.89     1072.47    104.91 o 
   7  18   2      762.24      720.21     71.99 o 
   8  18   2      656.94      615.15     36.40 o 
  -7  19   2     1187.56     1114.71     30.86 o 
  -6  19   2     1572.13     1472.37     54.74 o 
  -5  19   2     2116.52     2043.73     53.13 o 
  -4  19   2     1591.78     1530.25     42.84 o 
  -3  19   2      332.76      357.35     25.25 o 
  -2  19   2       56.01       66.12     18.87 o 
  -1  19   2      459.31      522.37     34.46 o 
   0  19   2     2913.73     2952.37     57.57 o 
   1  19   2     2183.81     2190.65     44.37 o 
   2  19   2     2761.75     2789.74     62.82 o 
   3  19   2     5040.30     5121.09     96.01 o 
   4  19   2     5159.06     4861.97    117.94 o 
   5  19   2     2052.20     1997.29     58.77 o 
   6  19   2      554.33      432.38     67.69 o 
   7  19   2      115.60       73.06     26.85 o 
  -7  20   2     1117.94     1183.36     36.17 o 
  -6  20   2      693.01      692.98     29.82 o 
  -5  20   2      676.83      703.38     31.40 o 
  -4  20   2     1250.82     1223.71     28.49 o 
  -3  20   2      252.36      306.53     23.34 o 
  -2  20   2      731.00      753.26     32.35 o 
  -1  20   2      402.83      416.62     22.57 o 
   0  20   2       25.27       23.30     16.97 o 
   1  20   2      266.91      260.03     27.92 o 
   2  20   2      549.78      540.58     31.78 o 
   3  20   2      510.30      547.39     30.18 o 
   4  20   2     2499.30     2305.26     71.26 o 
   5  20   2     1181.34     1106.74     77.66 o 
   6  20   2      777.29      758.70     46.14 o 
  -6  21   2       12.87        9.54     14.15 o 
  -5  21   2       16.71       26.47     20.65 o 
  -4  21   2      310.19      330.05     18.43 o 
  -3  21   2      149.85      186.52     19.09 o 
  -2  21   2        1.20       -6.41     14.53 o 
  -1  21   2        0.01      -17.54     15.62 o 
   0  21   2       11.67       24.26     24.09 o 
   1  21   2      102.15       93.79     26.46 o 
   2  21   2       74.53       70.44     32.29 o 
   3  21   2      370.75      352.79     31.17 o 
   4  21   2        6.68       15.57     13.09 o 
   5  21   2       12.86       18.89     13.57 o 
   6  21   2       26.20       28.14     28.84 o 
  -5  22   2      323.10      345.04     25.61 o 
  -4  22   2      850.91      824.09     26.68 o 
  -3  22   2     2084.16     1974.32     62.39 o 
  -2  22   2     2799.32     2819.57     64.57 o 
  -1  22   2     1715.38     1728.66     53.51 o 
   0  22   2     1334.84     1367.51     41.65 o 
   1  22   2      912.21      953.19     48.77 o 
   2  22   2      283.65      288.71     29.28 o 
   3  22   2       19.97       26.36     19.13 o 
   4  22   2       10.28       15.05     12.92 o 
   5  22   2      288.27      289.36     13.61 o 
  -4  23   2      131.56      145.41     19.56 o 
  -3  23   2       17.77       36.75     19.42 o 
  -2  23   2       86.49      108.03     20.66 o 
  -1  23   2        2.78       25.03     21.49 o 
   0  23   2      101.18      126.99     38.55 o 
   1  23   2      138.34      196.61     27.59 o 
   2  23   2      417.77      430.54     30.13 o 
   3  23   2      369.21      346.66     32.21 o 
   4  23   2      254.85      238.54     20.14 o 
  -3  24   2       96.54       88.60     22.59 o 
  -2  24   2      554.07      586.56     38.11 o 
  -1  24   2      841.02      838.00     57.38 o 
   0  24   2      315.39      334.10     29.49 o 
   1  24   2      279.12      325.42     46.45 o 
   2  24   2       20.73       -5.47     21.82 o 
 -11   1   3     1406.09     1388.87     36.78 o 
 -10   1   3     6106.50     6201.89     89.54 o 
  -9   1   3     1760.31     1810.31     32.62 o 
  -8   1   3     1024.78      958.72     24.13 o 
  -7   1   3      452.35      481.11     15.81 o 
  -6   1   3      127.01      177.81     11.07 o 
  -5   1   3     4059.22     4003.89     38.89 o 
  -4   1   3     3290.36     3313.80     36.79 o 
  -3   1   3       49.28       37.21      5.04 o 
  -2   1   3     3832.12     3940.29     65.23 o 
  -1   1   3     1526.46     1451.21     15.09 o 
   0   1   3    12510.89    12485.48    109.64 o 
   1   1   3      563.68      625.16     15.01 o 
   2   1   3     1792.66     1926.99     41.02 o 
   3   1   3        1.27       -5.41     14.55 o 
   4   1   3      165.24      203.47     17.46 o 
   5   1   3     5794.88     6198.16    100.95 o 
   6   1   3     1580.11     1614.59     43.92 o 
   7   1   3     1963.80     1893.79     68.92 o 
   8   1   3        0.82        7.24     15.41 o 
   9   1   3      173.78      131.15     22.29 o 
  10   1   3      935.02     1007.18     44.19 o 
  11   1   3      666.84      636.48     32.10 o 
 -11   2   3     1742.14     1656.67     43.18 o 
 -10   2   3     1708.33     1666.39     40.54 o 
  -9   2   3     1179.77     1201.50     26.80 o 
  -8   2   3      277.91      313.09     17.16 o 
  -7   2   3      376.98      402.55     15.09 o 
  -6   2   3      229.80      232.88     18.17 o 
  -5   2   3        1.49        7.27      6.40 o 
  -4   2   3     5257.04     5592.38     97.25 o 
  -3   2   3     4857.95     4695.99     38.67 o 
  -2   2   3      153.79      131.13      5.48 o 
  -1   2   3     7941.49     8066.03    128.25 o 
   0   2   3    24031.47    24544.84    283.67 o 
   1   2   3    18613.21    19024.87    252.09 o 
   2   2   3    13027.73    13116.86    292.31 o 
   3   2   3    22598.15    23153.25    395.11 o 
   4   2   3     4528.43     4508.13     72.05 o 
   5   2   3     2109.48     2199.94     59.16 o 
   6   2   3      267.11      300.21     25.17 o 
   7   2   3        4.30      -16.91     21.91 o 
   8   2   3     1096.23     1181.33     81.40 o 
   9   2   3     1158.11     1413.19    107.56 o 
  10   2   3     1138.47     1165.11     74.98 o 
  11   2   3      271.23      247.14     22.33 o 
 -11   3   3      278.86      348.50     29.82 o 
 -10   3   3      929.40      897.78     35.22 o 
  -9   3   3      262.73      249.80     17.57 o 
  -8   3   3       13.50        4.69     13.72 o 
  -7   3   3      100.84       96.89     14.04 o 
  -6   3   3      536.20      562.38     13.90 o 
  -5   3   3     1025.76     1139.28     17.70 o 
  -4   3   3      352.67      394.11      8.90 o 
  -3   3   3       84.20      100.21      7.47 o 
  -2   3   3     4521.73     4673.94     51.51 o 
  -1   3   3     6818.87     7009.30     74.61 o 
   0   3   3    11238.91    11279.86    104.16 o 
   1   3   3     7303.60     7479.96     68.76 o 
   2   3   3     3156.62     3292.20     60.16 o 
   3   3   3       56.75       30.45     12.48 o 
   4   3   3     2317.00     2350.12     44.34 o 
   5   3   3     3225.56     2761.40     96.03 o 
   6   3   3     6541.84     6314.81     84.17 o 
   7   3   3     1402.67     1435.62     31.74 o 
   8   3   3     1257.78     1184.63     41.20 o 
   9   3   3      491.63      600.90     29.60 o 
  10   3   3     1450.58     1503.82     51.91 o 
  11   3   3      399.96      410.37     22.85 o 
 -11   4   3      257.22      237.95     26.48 o 
 -10   4   3     1087.41     1112.29     31.04 o 
  -9   4   3     5648.82     5714.33     89.58 o 
  -8   4   3     5774.96     5824.24     76.10 o 
  -7   4   3     7883.21     7739.08     92.26 o 
  -6   4   3     8504.43     8285.87     97.12 o 
  -5   4   3    18418.18    18110.28    212.44 o 
  -4   4   3    32004.82    33440.03    441.62 o 
  -3   4   3     4383.50     3907.40     38.44 o 
  -2   4   3       99.43      167.17      6.69 o 
  -1   4   3      586.87      700.07     14.59 o 
   0   4   3     4040.41     3872.82     41.98 o 
   1   4   3     1859.44     1720.42     22.50 o 
   2   4   3      452.15      422.16     18.62 o 
   3   4   3       36.62       35.52     12.04 o 
   4   4   3       45.70      157.20     42.32 o 
   5   4   3      344.41      438.34     35.71 o 
   6   4   3      104.73      117.36     39.05 o 
   7   4   3     1102.94     1103.10     30.43 o 
   8   4   3     1264.65     1377.92     36.54 o 
   9   4   3     2316.31     2157.52     41.30 o 
  10   4   3      421.99      382.12     25.60 o 
  11   4   3        5.57      -18.84     18.36 o 
 -11   5   3      130.69      116.31     17.36 o 
 -10   5   3       46.20       31.13     16.50 o 
  -9   5   3      621.86      665.74     23.13 o 
  -8   5   3     1456.46     1463.85     39.41 o 
  -7   5   3      356.64      342.19     14.96 o 
  -6   5   3      419.83      418.55     15.15 o 
  -5   5   3      547.63      675.52     17.60 o 
  -4   5   3     1610.02     1825.65     20.65 o 
  -3   5   3     6158.80     6318.91     85.93 o 
  -2   5   3      195.22      182.56     10.04 o 
  -1   5   3        4.01       20.25      7.06 o 
   0   5   3      690.03      566.95     10.03 o 
   1   5   3      156.02      148.41     10.99 o 
   2   5   3     6217.60     6158.35     90.26 o 
   3   5   3     7189.19     6843.12    106.13 o 
   4   5   3    28072.95    28389.88    532.13 o 
   5   5   3    21871.34    22814.24   1061.98 o 
   6   5   3    18908.23    18966.59    279.41 o 
   7   5   3     9632.37     9830.23    141.77 o 
   8   5   3     4485.76     4361.53     69.39 o 
   9   5   3      934.63     1008.61     47.82 o 
  10   5   3     1399.20     1332.69     31.11 o 
  11   5   3      562.13      571.50     63.87 o 
 -11   6   3     1090.90     1116.09     45.33 o 
 -10   6   3     1198.33     1163.12     58.10 o 
  -9   6   3      279.90      311.61     27.91 o 
  -8   6   3       41.37       56.57     15.00 o 
  -7   6   3      764.72      792.31     19.69 o 
  -6   6   3     3519.14     3514.96     41.41 o 
  -5   6   3     8000.64     7937.47     79.67 o 
  -4   6   3    25162.05    25655.70    294.32 o 
  -3   6   3    10047.93     9617.06    102.27 o 
  -2   6   3     9284.46     9133.50    107.55 o 
  -1   6   3      250.03      194.75      8.25 o 
   0   6   3       32.44       18.93      6.71 o 
   1   6   3        4.96        8.08      6.39 o 
   2   6   3      398.85      333.40     18.02 o 
   3   6   3     3438.73     3546.28     56.04 o 
   4   6   3     2586.31     2697.44     49.61 o 
   5   6   3      122.54      114.87     17.94 o 
   6   6   3      902.29     1081.75     62.23 o 
   7   6   3        3.42       -1.28     13.19 o 
   8   6   3       28.25       14.32     10.86 o 
   9   6   3      420.15      383.72     50.96 o 
  10   6   3        5.64       10.70     15.19 o 
  11   6   3       26.74      -19.67     29.22 o 
 -11   7   3     1728.53     1747.95     39.15 o 
 -10   7   3     1849.33     1777.45     40.46 o 
  -9   7   3     1052.61     1093.83     27.71 o 
  -8   7   3     1541.77     1624.72     29.75 o 
  -7   7   3       67.63       73.59     10.44 o 
  -6   7   3      739.54      750.76     20.16 o 
  -5   7   3      612.66      634.15     17.32 o 
  -4   7   3     5935.49     5951.01     62.91 o 
  -3   7   3     5099.37     5079.93     57.65 o 
  -2   7   3     2897.65     2900.81     28.34 o 
  -1   7   3     5590.51     5549.27     60.14 o 
   0   7   3    10193.38    10255.06    123.06 o 
   1   7   3     1079.96     1057.48     18.46 o 
   2   7   3      703.94      688.56     10.83 o 
   3   7   3        7.00       -9.45     11.46 o 
   4   7   3      406.82      447.23     35.95 o 
   5   7   3        8.33       37.30     14.21 o 
   6   7   3      156.46      160.48     21.54 o 
   7   7   3        9.53       29.12     17.68 o 
   8   7   3     1885.10     2041.58    122.02 o 
   9   7   3      986.32      979.86     19.16 o 
  10   7   3     1164.22     1190.52     46.50 o 
  11   7   3      905.40     1004.48     59.67 o 
 -11   8   3      758.40      813.12     25.66 o 
 -10   8   3      560.72      614.63     20.89 o 
  -9   8   3      214.87      217.62     25.10 o 
  -8   8   3      432.97      446.00     16.99 o 
  -7   8   3        9.42       22.27      9.16 o 
  -6   8   3      555.39      552.06     15.52 o 
  -5   8   3      333.20      365.67     18.07 o 
  -4   8   3      664.11      680.29     14.05 o 
  -3   8   3      407.36      412.14     17.22 o 
  -2   8   3     2619.38     2640.66     33.28 o 
  -1   8   3    14052.22    14441.97    186.53 o 
   0   8   3     3488.11     3284.95     37.87 o 
   1   8   3    13821.15    14006.73    180.17 o 
   2   8   3    25093.70    25675.02    341.36 o 
   3   8   3    10566.99    10737.39    180.04 o 
   4   8   3     2362.90     2365.65     68.75 o 
   5   8   3      174.52      181.21     25.17 o 
   6   8   3      950.73      899.20     36.03 o 
   7   8   3     1338.94     1339.09     53.65 o 
   8   8   3       23.66       26.95     20.52 o 
   9   8   3      350.54      392.71     36.61 o 
  10   8   3      537.24      537.15     52.08 o 
 -10   9   3       62.14       83.23     15.18 o 
  -9   9   3       17.14       30.25     10.22 o 
  -8   9   3       34.12       44.66      9.51 o 
  -7   9   3      465.07      471.39     21.47 o 
  -6   9   3      268.45      263.03     25.09 o 
  -5   9   3      137.18      134.45     14.59 o 
  -4   9   3        1.62        2.70      9.44 o 
  -3   9   3      747.52      789.35     16.11 o 
  -2   9   3      250.78      242.61     11.49 o 
  -1   9   3     1277.87     1280.65     50.37 o 
   0   9   3     4803.44     4879.20     65.80 o 
   1   9   3     1216.69     1267.78     23.49 o 
   2   9   3        3.56       12.67      9.43 o 
   3   9   3       30.14       33.37     16.63 o 
   4   9   3      650.13      763.89     27.94 o 
   5   9   3     1741.31     1683.56     51.95 o 
   6   9   3      382.05      373.69     26.26 o 
   7   9   3       63.58       61.89     19.09 o 
   8   9   3       75.28       56.70     20.26 o 
   9   9   3       20.76       12.06     21.90 o 
  10   9   3       88.01      107.34     26.64 o 
 -10  10   3      103.54       75.57     20.30 o 
  -9  10   3      253.98      287.79     16.43 o 
  -8  10   3      439.36      428.57     15.68 o 
  -7  10   3       47.81       35.10     10.24 o 
  -6  10   3     1439.22     1390.76     27.80 o 
  -5  10   3       94.05      114.65     13.50 o 
  -4  10   3        4.02        7.68     13.41 o 
  -3  10   3      137.23      144.38     18.10 o 
  -2  10   3        3.76       12.60      6.59 o 
  -1  10   3     5061.43     5070.53     85.71 o 
   0  10   3     3451.56     3552.55     43.41 o 
   1  10   3     2829.10     2880.90     38.47 o 
   2  10   3     2177.20     2146.95     35.69 o 
   3  10   3      775.60      616.27     75.46 o 
   4  10   3       28.30       25.36     17.36 o 
   5  10   3      142.98      149.30     24.02 o 
   6  10   3      384.82      401.23     33.07 o 
   7  10   3      315.73      331.28     25.71 o 
   8  10   3      217.98      238.67     36.64 o 
   9  10   3      924.93      927.17     39.89 o 
  10  10   3      472.07      524.17     36.43 o 
 -10  11   3     1664.20     1697.23     47.16 o 
  -9  11   3      458.99      543.07     21.63 o 
  -8  11   3     1116.73     1116.73     44.80 o 
  -7  11   3     1010.55      992.33     23.88 o 
  -6  11   3      311.06      322.06     13.69 o 
  -5  11   3      270.46      284.25     13.20 o 
  -4  11   3     4672.49     4661.17     61.37 o 
  -3  11   3     1900.34     1842.82     34.80 o 
  -2  11   3     3582.81     3449.44     46.98 o 
  -1  11   3    10888.78    10777.38    139.04 o 
   0  11   3     9757.58     9670.49    125.88 o 
   1  11   3      126.97      130.02     16.59 o 
   2  11   3      395.57      370.70     16.50 o 
   3  11   3     1070.01     1045.82     41.80 o 
   4  11   3      588.05      484.17     34.99 o 
   5  11   3     1272.58     1361.29     47.26 o 
   6  11   3        9.76       38.44     22.27 o 
   7  11   3      773.72      688.87     45.27 o 
   8  11   3      174.49      154.29     26.33 o 
   9  11   3      315.56      345.05     33.50 o 
  10  11   3     1035.65      952.31     53.78 o 
 -10  12   3      975.71      999.72     32.40 o 
  -9  12   3     1475.26     1558.59     53.34 o 
  -8  12   3      475.31      457.56     17.63 o 
  -7  12   3     1594.05     1550.21     28.43 o 
  -6  12   3      508.60      524.78     17.38 o 
  -5  12   3       96.71      103.34     13.11 o 
  -4  12   3     1005.83      976.93     23.34 o 
  -3  12   3      529.21      523.18     19.56 o 
  -2  12   3     2563.46     2492.37     33.35 o 
  -1  12   3     8638.15     8552.19    111.07 o 
   0  12   3     7363.48     7237.36    105.11 o 
   1  12   3     3351.00     3407.06     49.83 o 
   2  12   3     3435.86     3530.22     64.97 o 
   3  12   3     3678.50     3629.88     59.24 o 
   4  12   3     1892.42     1868.96     44.58 o 
   5  12   3     1286.70     1234.17     51.39 o 
   6  12   3        3.05       42.35     28.94 o 
   7  12   3       64.59       78.37     23.84 o 
   8  12   3       17.62        4.72     18.33 o 
   9  12   3       92.54      110.83     28.90 o 
  10  12   3      709.61      736.28     41.15 o 
  -9  13   3        0.03        5.56     11.19 o 
  -8  13   3        2.15       -3.84     12.00 o 
  -7  13   3        5.23       -2.22     12.29 o 
  -6  13   3      263.95      251.44     16.02 o 
  -5  13   3     2052.34     2018.16     36.33 o 
  -4  13   3        1.65        2.52     12.36 o 
  -3  13   3      467.37      501.64     21.49 o 
  -2  13   3      126.17      131.84     14.51 o 
  -1  13   3     1894.08     1823.37     38.90 o 
   0  13   3      143.28      142.47     13.08 o 
   1  13   3      640.75      639.26     29.81 o 
   2  13   3     4359.84     4247.15     61.85 o 
   3  13   3     3221.64     3203.53     62.61 o 
   4  13   3     6406.86     6320.03    118.09 o 
   5  13   3     2354.98     2341.80     57.04 o 
   6  13   3     2204.99     2219.05     56.77 o 
   7  13   3      835.63      859.22     37.91 o 
   8  13   3     1471.11     1451.60     46.37 o 
   9  13   3      493.42      564.89     39.17 o 
  -9  14   3     2116.86     2089.49     39.07 o 
  -8  14   3     2275.51     2426.06     67.45 o 
  -7  14   3     4287.05     4164.98     59.24 o 
  -6  14   3     5835.05     5751.62     84.08 o 
  -5  14   3     6500.83     6532.85     95.79 o 
  -4  14   3     8142.29     8257.75    114.29 o 
  -3  14   3     3773.70     3721.45     49.69 o 
  -2  14   3     2335.04     2340.70     35.37 o 
  -1  14   3       12.97       17.91     16.85 o 
   0  14   3      105.76      136.43     15.93 o 
   1  14   3      423.26      359.46     22.03 o 
   2  14   3      731.41      744.67     25.60 o 
   3  14   3      310.54      313.67     34.97 o 
   4  14   3      365.42      275.32     27.96 o 
   5  14   3      853.14      836.58     41.89 o 
   6  14   3      644.80      529.99     46.71 o 
   7  14   3      603.70      611.25     37.93 o 
   8  14   3      754.04      724.19     61.30 o 
   9  14   3     1686.91     1619.93     58.93 o 
  -9  15   3       11.15       -6.24     10.96 o 
  -8  15   3      511.61      528.75     34.32 o 
  -7  15   3       27.74       32.43     11.53 o 
  -6  15   3      922.93      901.56     39.24 o 
  -5  15   3      594.54      606.96     37.95 o 
  -4  15   3      153.44      182.72     14.80 o 
  -3  15   3      239.82      242.06     16.74 o 
  -2  15   3       60.07       66.58     11.05 o 
  -1  15   3       22.82       29.63     12.80 o 
   0  15   3       21.99        4.49     13.01 o 
   1  15   3      435.87      425.82     20.79 o 
   2  15   3      670.73      682.99     23.94 o 
   3  15   3     2286.22     2182.21     43.61 o 
   4  15   3     5589.73     4984.33    361.00 o 
   5  15   3     2310.06     2242.38     61.63 o 
   6  15   3     2463.59     2485.76     80.77 o 
   7  15   3     3971.16     3807.65    108.65 o 
   8  15   3     1918.97     1888.00     59.16 o 
   9  15   3       39.24       27.92     25.20 o 
  -8  16   3       60.59       46.33     14.00 o 
  -7  16   3        2.32        5.86     10.25 o 
  -6  16   3      291.24      307.35     32.63 o 
  -5  16   3      289.81      300.07     16.98 o 
  -4  16   3       36.19       16.42      9.70 o 
  -3  16   3      905.28      896.23     23.56 o 
  -2  16   3     1144.61     1182.37     37.01 o 
  -1  16   3      169.24      226.69     16.98 o 
   0  16   3      342.85      330.15     29.57 o 
   1  16   3     2399.49     2382.86     54.34 o 
   2  16   3     1631.31     1616.80     38.32 o 
   3  16   3     2425.82     2462.75     56.56 o 
   4  16   3      781.00      711.15     45.97 o 
   5  16   3       13.92       31.54     27.42 o 
   6  16   3       98.07       70.49     30.94 o 
   7  16   3      176.86      176.63     30.05 o 
   8  16   3      217.35      208.25     28.12 o 
  -8  17   3      689.22      730.01     27.83 o 
  -7  17   3      304.50      275.29     21.50 o 
  -6  17   3        4.39        2.17     18.20 o 
  -5  17   3      154.31      178.01     18.91 o 
  -4  17   3     1011.35      982.43     23.86 o 
  -3  17   3     2540.18     2544.51     43.34 o 
  -2  17   3     2995.27     3077.49     55.43 o 
  -1  17   3      981.05      984.10     38.24 o 
   0  17   3     1437.63     1363.45     35.28 o 
   1  17   3      179.23      180.18     20.46 o 
   2  17   3        7.20       -4.26     13.96 o 
   3  17   3      452.86      500.59     28.44 o 
   4  17   3       27.98       27.67     10.50 o 
   5  17   3      971.53     1011.93     52.22 o 
   6  17   3      695.38      735.95     45.36 o 
   7  17   3      174.45      194.71     33.60 o 
   8  17   3       86.60      118.94     30.11 o 
  -7  18   3      283.00      297.02     18.37 o 
  -6  18   3      385.92      441.32     31.53 o 
  -5  18   3      253.91      272.10     33.93 o 
  -4  18   3       36.33       22.27     11.63 o 
  -3  18   3        3.89        2.54     11.85 o 
  -2  18   3      122.91      100.88     19.92 o 
  -1  18   3      648.08      711.03     28.17 o 
   0  18   3      344.89      350.38     22.34 o 
   1  18   3      920.31      937.53     29.89 o 
   2  18   3     1819.17     1846.33     52.70 o 
   3  18   3      678.64      667.33     30.65 o 
   4  18   3      280.62      263.78     13.73 o 
   5  18   3      200.19      116.89     51.84 o 
   6  18   3       38.04       42.18     26.46 o 
   7  18   3      253.56      255.77     32.34 o 
  -7  19   3        0.74       -8.73     14.27 o 
  -6  19   3       65.11       74.89     21.74 o 
  -5  19   3       14.44       14.69     15.11 o 
  -4  19   3      562.83      510.60     24.36 o 
  -3  19   3      310.49      318.38     19.17 o 
  -2  19   3     1318.03     1341.62     35.19 o 
  -1  19   3       70.42       55.31     16.63 o 
   0  19   3      104.37      123.38     17.18 o 
   1  19   3      415.41      478.16     71.66 o 
   2  19   3      680.34      665.38     32.26 o 
   3  19   3        2.64       -4.82     18.11 o 
   4  19   3      514.93      547.47     17.82 o 
   5  19   3        0.75        5.81     13.61 o 
   6  19   3        0.03       13.73     25.43 o 
   7  19   3        2.79       -3.50     24.46 o 
  -6  20   3       36.06       21.22     14.04 o 
  -5  20   3      242.57      250.47     24.90 o 
  -4  20   3       73.73      109.50     21.57 o 
  -3  20   3       13.39       23.34     13.74 o 
  -2  20   3      462.53      554.99     28.40 o 
  -1  20   3     1060.98     1037.69     34.32 o 
   0  20   3     1395.27     1412.74     35.61 o 
   1  20   3     1731.20     1800.21     44.41 o 
   2  20   3      842.34      885.42     33.71 o 
   3  20   3     1414.16     1390.26     43.23 o 
   4  20   3      877.81      838.90     25.24 o 
   5  20   3      237.76      179.43     31.18 o 
   6  20   3       77.58       94.50     30.75 o 
  -5  21   3        6.72        6.16     18.59 o 
  -4  21   3     1789.69     1646.17     51.33 o 
  -3  21   3     1515.03     1618.46     52.74 o 
  -2  21   3     1535.38     1611.81     40.95 o 
  -1  21   3     1123.44     1106.31     37.80 o 
   0  21   3     1337.37     1278.21     44.27 o 
   1  21   3      179.25      209.16     22.65 o 
   2  21   3      178.51      237.67     24.28 o 
   3  21   3      208.46      216.74     25.10 o 
   4  21   3      329.26      322.60     17.24 o 
   5  21   3       93.16       90.81     29.65 o 
  -5  22   3      328.98      414.07     32.36 o 
  -4  22   3      710.03      726.82     38.54 o 
  -3  22   3      914.21      938.94     39.71 o 
  -2  22   3     1442.73     1344.93     39.52 o 
  -1  22   3     1816.12     1822.99     58.08 o 
   0  22   3     1032.29     1093.32     40.14 o 
   1  22   3      497.02      555.21     44.46 o 
   2  22   3      232.13      214.23     32.92 o 
   3  22   3        1.71       -5.27     17.56 o 
   4  22   3       23.63       12.15     11.23 o 
  -3  23   3       93.45       80.71     17.38 o 
  -2  23   3      196.53      261.32     21.70 o 
  -1  23   3      354.07      371.51     29.46 o 
   0  23   3       13.45        0.58     13.57 o 
   1  23   3       93.41      116.83     22.11 o 
   2  23   3      414.86      433.22     30.33 o 
   3  23   3     1014.47     1017.43     37.82 o 
  -2  24   3      868.52      913.03     53.49 o 
  -1  24   3      172.29      176.21     20.70 o 
   0  24   3        0.26       29.55     20.11 o 
   1  24   3        0.23        8.42     16.42 o 
 -11   0   4     1340.68     1366.10     46.93 o 
 -10   0   4        7.32        6.51     16.24 o 
  -9   0   4      129.13      118.51     17.88 o 
  -8   0   4      302.13      270.66     22.34 o 
  -7   0   4     1806.72     1755.97     63.48 o 
  -6   0   4     6282.88     6195.90     96.12 o 
  -5   0   4    30998.72    31864.22    519.47 o 
  -4   0   4    31675.35    32373.67    522.55 o 
  -3   0   4    40790.82    41209.23    684.45 o 
  -2   0   4    12909.19    12310.38    151.00 o 
  -1   0   4    15503.08    15387.07    189.71 o 
   0   0   4     7673.94     7823.84     98.65 o 
   1   0   4     8508.63     9298.20    127.11 o 
   2   0   4      600.90      791.67     34.78 o 
   3   0   4      820.98      692.56     38.25 o 
   4   0   4     4627.10     4801.93    133.08 o 
   5   0   4    12076.03    12214.94    425.60 o 
   6   0   4     6509.85     6359.32    201.83 o 
   7   0   4     2497.49     2376.62    111.95 o 
   8   0   4       48.00       17.79     75.84 o 
   9   0   4     2415.24     2288.21    130.94 o 
  10   0   4      204.28      214.37     23.07 o 
  11   0   4        3.18       38.91     26.15 o 
 -11   1   4      225.36      267.82     17.25 o 
 -10   1   4      198.97      216.70     19.58 o 
  -9   1   4      110.19       94.18     15.51 o 
  -8   1   4      165.71      224.49     22.59 o 
  -7   1   4      474.38      430.97     19.16 o 
  -6   1   4     1851.11     1853.91     25.02 o 
  -5   1   4     3458.18     3566.25     35.93 o 
  -4   1   4     7819.80     8179.37     96.67 o 
  -3   1   4      239.01      192.05      6.31 o 
  -2   1   4       15.03       10.96      3.66 o 
  -1   1   4     1571.08     1788.44     17.62 o 
   0   1   4     1197.90     1416.22     16.33 o 
   1   1   4     2242.74     2280.11     27.83 o 
   2   1   4      210.21      211.80     14.69 o 
   3   1   4      914.55      837.88     28.99 o 
   4   1   4     3246.09     3254.37     60.89 o 
   5   1   4     3233.02     3065.10     60.90 o 
   6   1   4     3380.39     3257.82     74.75 o 
   7   1   4     2679.89     2660.41     73.51 o 
   8   1   4     4030.41     4119.97    115.29 o 
   9   1   4     6024.99     5348.70    168.47 o 
  10   1   4     2066.08     2283.33     51.84 o 
  11   1   4      634.24      615.72     29.65 o 
 -11   2   4      751.25      855.25     35.10 o 
 -10   2   4     1221.69     1192.84     35.10 o 
  -9   2   4     1726.33     1729.89     30.40 o 
  -8   2   4     3406.38     3501.36     45.16 o 
  -7   2   4     1678.38     1665.10     33.03 o 
  -6   2   4      304.48      343.14     13.13 o 
  -5   2   4     1030.94     1104.96     16.25 o 
  -4   2   4      150.38      237.33     11.99 o 
  -3   2   4      108.40      156.72      6.84 o 
  -2   2   4      222.35      181.22     13.77 o 
  -1   2   4     2980.95     3224.73     26.31 o 
   0   2   4      418.80      437.22     10.69 o 
   1   2   4     1144.15     1109.67     18.93 o 
   2   2   4      326.14      431.35     13.07 o 
   3   2   4     4198.22     4294.84     71.36 o 
   4   2   4     3754.74     3821.86     69.97 o 
   5   2   4     2031.23     2128.69     53.18 o 
   6   2   4      174.52      138.46     26.71 o 
   7   2   4      203.64      228.59     31.95 o 
   8   2   4      841.66      767.59     47.76 o 
   9   2   4      110.04      149.69     21.75 o 
  10   2   4      272.00      325.28     82.82 o 
  11   2   4      370.04      395.73     18.22 o 
 -11   3   4        0.16       -0.60     14.05 o 
 -10   3   4        9.83        8.79     13.11 o 
  -9   3   4      134.18      116.17     17.78 o 
  -8   3   4     1102.97     1094.68     25.91 o 
  -7   3   4     4000.84     3984.63     42.79 o 
  -6   3   4     5952.15     5963.38     62.84 o 
  -5   3   4     5835.67     5915.74     57.76 o 
  -4   3   4      180.60      195.39      7.12 o 
  -3   3   4     1183.72     1173.80     16.98 o 
  -2   3   4     5527.30     5913.97     58.99 o 
  -1   3   4    13657.79    14092.76    220.15 o 
   0   3   4    13120.83    13009.64    134.43 o 
   1   3   4    25263.17    26448.54    346.85 o 
   2   3   4    25873.44    26912.45    395.70 o 
   3   3   4    16945.56    17880.80    271.30 o 
   4   3   4     1940.82     1804.16     43.64 o 
   5   3   4      117.95       99.99     18.88 o 
   6   3   4     1029.08     1094.76     42.98 o 
   7   3   4      468.43      282.34     83.90 o 
   8   3   4      344.22      379.74     29.23 o 
   9   3   4       55.39       84.97     24.43 o 
  10   3   4       40.53       58.92     12.13 o 
  11   3   4       65.78       24.92     65.67 o 
 -11   4   4      669.33      636.76     32.94 o 
 -10   4   4     1535.36     1555.13     37.40 o 
  -9   4   4      394.04      426.45     21.93 o 
  -8   4   4       68.84       95.75     17.77 o 
  -7   4   4       53.54       45.78     12.57 o 
  -6   4   4      348.29      347.76     17.07 o 
  -5   4   4     1748.56     1805.57     29.96 o 
  -4   4   4      563.49      539.65     13.07 o 
  -3   4   4     1391.91     1362.26     23.37 o 
  -2   4   4     9861.16    10343.43    115.02 o 
  -1   4   4    21768.16    24958.36    682.85 o 
   0   4   4     7483.42     8020.48     69.70 o 
   1   4   4      177.23      176.77      7.18 o 
   2   4   4     4074.90     4234.15     51.28 o 
   3   4   4     1252.51     1277.85     42.93 o 
   4   4   4     1631.38     1647.49     42.97 o 
   5   4   4     2661.20     2723.04     62.63 o 
   6   4   4      601.10      619.96     51.26 o 
   7   4   4        3.61       -0.03      9.91 o 
   8   4   4       15.86       20.20     11.90 o 
   9   4   4        6.91        2.58     11.98 o 
  10   4   4      402.54      491.74     32.86 o 
  11   4   4      476.40      593.40     84.26 o 
 -11   5   4       15.68        3.71     14.90 o 
 -10   5   4       34.44       38.95     14.04 o 
  -9   5   4       15.73       11.83     14.32 o 
  -8   5   4       52.34       62.71     12.69 o 
  -7   5   4      379.68      389.42     20.33 o 
  -6   5   4     1296.00     1233.11     22.82 o 
  -5   5   4     1692.11     1661.28     25.06 o 
  -4   5   4        0.44       -0.03      4.34 o 
  -3   5   4       86.05      120.50      9.94 o 
  -2   5   4     5353.17     5561.10     68.10 o 
  -1   5   4     3892.55     4205.26     89.83 o 
   0   5   4      502.25      650.34     13.00 o 
   1   5   4      359.14      430.00     13.47 o 
   2   5   4     2028.65     2094.48     37.80 o 
   3   5   4     3338.87     3517.42     66.82 o 
   4   5   4     1140.76     1112.94     29.39 o 
   5   5   4      898.77      832.13     28.37 o 
   6   5   4      613.72      797.37     71.32 o 
   7   5   4      936.91      951.67     26.03 o 
   8   5   4      121.47      111.04     12.09 o 
   9   5   4      273.78      257.28     21.24 o 
  10   5   4       17.66       -8.59     32.92 o 
 -11   6   4     1995.34     2013.22     43.36 o 
 -10   6   4     1690.04     1693.71     38.61 o 
  -9   6   4      644.63      681.82     23.23 o 
  -8   6   4     2737.80     2679.38     40.15 o 
  -7   6   4     3752.13     3764.81     53.05 o 
  -6   6   4      262.92      267.34     36.44 o 
  -5   6   4       98.27      103.29      9.32 o 
  -4   6   4      842.04      843.76     18.05 o 
  -3   6   4     3111.91     3114.77     46.08 o 
  -2   6   4     4092.36     4190.42     50.90 o 
  -1   6   4      994.08     1043.97     16.79 o 
   0   6   4      330.99      382.55      9.92 o 
   1   6   4     3877.55     3986.19     42.71 o 
   2   6   4     3011.35     2915.01     37.86 o 
   3   6   4     4473.78     4352.45     66.96 o 
   4   6   4     8304.76     8232.20    128.58 o 
   5   6   4     9316.79     9710.63    161.97 o 
   6   6   4     2233.70     2226.44     55.74 o 
   7   6   4      522.82      486.34     35.06 o 
   8   6   4      471.14      490.34     33.01 o 
   9   6   4      153.17      164.58     22.48 o 
  10   6   4      788.05      760.30     74.36 o 
 -10   7   4      640.44      668.04     30.02 o 
  -9   7   4      572.97      598.76     39.72 o 
  -8   7   4      611.83      647.07     20.22 o 
  -7   7   4       39.83       55.23     13.70 o 
  -6   7   4      212.00      238.25     15.72 o 
  -5   7   4     1026.93     1012.10     23.95 o 
  -4   7   4      426.79      421.87     10.56 o 
  -3   7   4      223.57      191.07      6.60 o 
  -2   7   4     2191.43     2167.14     24.12 o 
  -1   7   4    18559.09    19510.99    220.55 o 
   0   7   4    23923.46    25674.00    380.90 o 
   1   7   4    21577.92    22498.34    359.59 o 
   2   7   4    17785.58    17481.45    477.04 o 
   3   7   4     8748.86     8366.48    126.54 o 
   4   7   4     1869.27     1850.09     52.21 o 
   5   7   4     1555.00     1594.41     39.88 o 
   6   7   4     1534.16     1548.05     43.48 o 
   7   7   4      401.16      472.41     30.51 o 
   8   7   4      293.04      291.62     32.54 o 
   9   7   4       68.76       98.84     25.24 o 
  10   7   4       22.62       36.30     26.46 o 
 -10   8   4     1287.91     1280.08     34.57 o 
  -9   8   4     1572.07     1628.21     32.00 o 
  -8   8   4      467.05      471.93     14.16 o 
  -7   8   4      494.43      504.72     16.20 o 
  -6   8   4      797.23      777.38     21.81 o 
  -5   8   4     8133.93     8052.94     86.17 o 
  -4   8   4     5555.53     5514.49     96.07 o 
  -3   8   4     5902.48     5876.50     54.21 o 
  -2   8   4      848.83      833.45     10.53 o 
  -1   8   4     9485.05     9161.62    242.13 o 
   0   8   4     2873.10     2787.55     38.77 o 
   1   8   4     2272.71     2286.31     26.75 o 
   2   8   4        9.54       17.11      6.03 o 
   3   8   4      853.31      909.70     26.51 o 
   4   8   4       69.87       72.71     18.93 o 
   5   8   4       90.80       83.45     22.55 o 
   6   8   4       13.73       10.49     17.68 o 
   7   8   4       83.95       66.43     24.76 o 
   8   8   4       58.78       36.34     26.03 o 
   9   8   4      153.30      127.09     33.48 o 
  10   8   4       61.19       34.18     31.11 o 
 -10   9   4       20.57        2.00      9.29 o 
  -9   9   4      232.16      261.83     15.00 o 
  -8   9   4     1548.34     1552.01     30.35 o 
  -7   9   4       15.65       18.26     11.92 o 
  -6   9   4      528.67      555.34     17.58 o 
  -5   9   4     2935.34     2798.46     31.98 o 
  -4   9   4    12429.48    12512.36    137.24 o 
  -3   9   4     3786.96     3717.04     61.46 o 
  -2   9   4     1974.85     1998.15     37.97 o 
  -1   9   4     3971.70     4148.85     43.39 o 
   0   9   4     1544.03     1709.06     25.96 o 
   1   9   4      503.79      541.92     18.03 o 
   2   9   4        1.34        1.67      5.91 o 
   3   9   4     1291.22     1241.33     40.89 o 
   4   9   4     7272.56     7084.14    135.71 o 
   5   9   4     6665.17     6592.03    122.70 o 
   6   9   4     5670.64     5627.42     97.03 o 
   7   9   4     5240.81     5122.26     95.72 o 
   8   9   4     3025.94     3127.60     95.85 o 
   9   9   4     5768.50     5536.31    105.62 o 
  10   9   4     2358.27     2376.41     66.40 o 
 -10  10   4      165.90      193.11     24.63 o 
  -9  10   4      924.59      947.05     29.43 o 
  -8  10   4      633.06      602.75     18.96 o 
  -7  10   4     4179.27     4084.25     51.53 o 
  -6  10   4     8046.61     7991.88     89.45 o 
  -5  10   4     8558.90     8646.93     95.73 o 
  -4  10   4     6557.65     6572.49     78.10 o 
  -3  10   4    22632.63    23283.40    359.40 o 
  -2  10   4    10165.84    10069.00    115.18 o 
  -1  10   4     9738.84     9912.18    125.12 o 
   0  10   4     6689.53     6529.12    100.92 o 
   1  10   4     6949.32     6946.13    132.21 o 
   2  10   4       57.11       70.55      8.01 o 
   3  10   4        9.66       -6.20     12.53 o 
   4  10   4      298.40      343.14     23.51 o 
   5  10   4       94.69       83.59     23.21 o 
   6  10   4      306.98      320.55     30.23 o 
   7  10   4     1266.71     1091.71     52.29 o 
   8  10   4       94.26       70.56     24.56 o 
   9  10   4      625.76      511.03     43.78 o 
  10  10   4        0.57      -29.81     36.31 o 
 -10  11   4        1.16        0.06     13.28 o 
  -9  11   4       34.34       22.90     12.06 o 
  -8  11   4      121.29      105.45     10.58 o 
  -7  11   4        6.13        0.98      7.12 o 
  -6  11   4       35.33       20.48     10.23 o 
  -5  11   4       69.73       67.91     11.41 o 
  -4  11   4      268.91      278.58     15.53 o 
  -3  11   4      144.66      129.58     13.34 o 
  -2  11   4      168.89      212.09     16.74 o 
  -1  11   4        8.83        9.73      8.42 o 
   0  11   4     3472.68     3495.42     44.52 o 
   1  11   4     5145.08     5182.78     59.41 o 
   2  11   4     2465.81     2358.28     32.74 o 
   3  11   4     2522.19     2554.02     51.41 o 
   4  11   4     1416.35     1492.48     51.68 o 
   5  11   4       10.94       25.56     20.42 o 
   6  11   4      480.82      438.45     30.71 o 
   7  11   4     1072.79     1142.27     55.50 o 
   8  11   4      741.64      781.58     39.93 o 
   9  11   4      750.11      745.86     60.83 o 
  -9  12   4     1022.64     1028.01     27.42 o 
  -8  12   4      639.66      667.07     20.58 o 
  -7  12   4      310.56      303.37     19.42 o 
  -6  12   4      494.44      531.69     23.26 o 
  -5  12   4     1541.96     1556.41     31.89 o 
  -4  12   4     1099.36     1011.87     20.99 o 
  -3  12   4        2.78        8.86      6.96 o 
  -2  12   4      453.66      477.76     13.93 o 
  -1  12   4     2605.64     2663.26     35.11 o 
   0  12   4     1131.32     1151.15     27.24 o 
   1  12   4     3810.22     3681.65    107.20 o 
   2  12   4    12542.36    12648.91    153.60 o 
   3  12   4     8481.85     8582.79    127.10 o 
   4  12   4     2478.22     2377.40     89.49 o 
   5  12   4      404.21      452.97     28.86 o 
   6  12   4       77.17       78.64     24.91 o 
   7  12   4      539.21      588.28     34.82 o 
   8  12   4       51.18       65.95     24.70 o 
   9  12   4       75.34       72.99     36.40 o 
  -9  13   4      895.56      926.54     34.74 o 
  -8  13   4     2084.94     1973.75     31.94 o 
  -7  13   4      783.33      789.33     19.54 o 
  -6  13   4      382.15      401.89     21.16 o 
  -5  13   4       42.52       33.06      9.20 o 
  -4  13   4      384.56      425.95     27.72 o 
  -3  13   4       56.27       51.56     11.45 o 
  -2  13   4       71.99       74.19     10.05 o 
  -1  13   4     3152.65     3217.56     45.60 o 
   0  13   4     2963.37     2922.39     50.90 o 
   1  13   4     2982.85     2939.70     47.44 o 
   2  13   4     3387.74     3340.76     82.26 o 
   3  13   4     1591.47     1466.91     59.39 o 
   4  13   4      431.37      502.33     43.31 o 
   5  13   4      304.83      309.32     29.63 o 
   6  13   4      105.19       61.96     24.40 o 
   7  13   4        3.00       -5.02     17.30 o 
   8  13   4       28.74       33.37     27.20 o 
   9  13   4      236.51      308.84     32.76 o 
  -9  14   4        9.43        7.08     12.71 o 
  -8  14   4       11.04       27.78     13.45 o 
  -7  14   4       82.90       68.26     14.99 o 
  -6  14   4      627.65      588.05     17.23 o 
  -5  14   4     1667.78     1694.08     53.98 o 
  -4  14   4      551.35      521.62     19.62 o 
  -3  14   4      238.58      271.56     12.83 o 
  -2  14   4     2632.81     2691.47     40.70 o 
  -1  14   4      156.01      114.24     15.80 o 
   0  14   4      677.09      665.33     19.62 o 
   1  14   4       17.52       41.53     12.49 o 
   2  14   4      289.92      349.36     23.92 o 
   3  14   4     1137.54     1118.18     33.34 o 
   4  14   4        9.64       20.75     16.77 o 
   5  14   4      362.50      346.95     43.63 o 
   6  14   4        0.12      -12.10     19.34 o 
   7  14   4       75.96       95.74     25.14 o 
   8  14   4      188.63      204.48     30.38 o 
   9  14   4       19.12       31.41     29.43 o 
  -8  15   4      210.43      204.62     15.70 o 
  -7  15   4      407.03      412.19     21.09 o 
  -6  15   4      370.94      371.84     20.68 o 
  -5  15   4      275.35      276.22     23.44 o 
  -4  15   4      142.74      183.34     24.04 o 
  -3  15   4       96.04       95.85      9.48 o 
  -2  15   4      277.45      315.83     21.83 o 
  -1  15   4     1547.13     1626.40     38.74 o 
   0  15   4     2440.15     2534.99     44.10 o 
   1  15   4     3670.55     3799.81     62.49 o 
   2  15   4     1397.35     1408.11     32.06 o 
   3  15   4      535.68      515.49     22.68 o 
   4  15   4       61.19       69.01     25.69 o 
   5  15   4       91.06       72.17     21.66 o 
   6  15   4        0.06       10.60     24.92 o 
   7  15   4       34.54       10.47     35.22 o 
   8  15   4      242.65      212.37     36.18 o 
  -8  16   4     1067.11     1065.82     25.70 o 
  -7  16   4      707.68      679.31     18.03 o 
  -6  16   4       12.39       10.30     11.65 o 
  -5  16   4      492.09      438.53     27.74 o 
  -4  16   4      956.08      974.54     41.77 o 
  -3  16   4       95.13      111.11     13.59 o 
  -2  16   4      158.13      193.80     15.28 o 
  -1  16   4      443.37      477.49     20.44 o 
   0  16   4       19.75       26.91     13.37 o 
   1  16   4     2214.99     2320.60     41.42 o 
   2  16   4       14.05       -5.21     14.41 o 
   3  16   4       25.69       -2.60     13.04 o 
   4  16   4      387.18      386.97     36.61 o 
   5  16   4     2125.45     2137.70     89.30 o 
   6  16   4      473.22      464.54     62.43 o 
   7  16   4      551.44      535.48     38.05 o 
   8  16   4        5.42        5.51     22.57 o 
  -8  17   4      140.52      172.20     32.68 o 
  -7  17   4       65.59       54.86     10.93 o 
  -6  17   4       65.34       69.03     14.62 o 
  -5  17   4      116.27      120.43     13.99 o 
  -4  17   4     1915.31     1850.68     56.79 o 
  -3  17   4     1894.48     1944.42     37.47 o 
  -2  17   4     1164.26     1268.71     31.47 o 
  -1  17   4     1048.13     1044.06     28.83 o 
   0  17   4      655.58      615.48     23.57 o 
   1  17   4       23.35       23.88     16.11 o 
   2  17   4      590.10      589.72     52.20 o 
   3  17   4     1555.43     1568.74     43.34 o 
   4  17   4     2526.39     2455.80     65.07 o 
   5  17   4     2342.60     2330.48     67.56 o 
   6  17   4     1137.05     1195.28     47.03 o 
   7  17   4      416.43      438.91     42.77 o 
  -7  18   4      877.95      906.76     28.54 o 
  -6  18   4      691.91      746.67     25.53 o 
  -5  18   4     2895.35     2759.45     54.32 o 
  -4  18   4     1892.31     1882.45     47.63 o 
  -3  18   4     2420.08     2474.44     63.55 o 
  -2  18   4     2576.73     2662.88     47.81 o 
  -1  18   4     2482.13     2477.66     52.06 o 
   0  18   4      119.59      138.76     21.22 o 
   1  18   4      357.11      354.70     22.08 o 
   2  18   4       11.79       28.46     19.49 o 
   3  18   4      122.68      132.40     27.75 o 
   4  18   4      133.48       55.10     15.89 o 
   5  18   4      506.01      511.22     37.90 o 
   6  18   4      307.52      321.14     32.82 o 
   7  18   4       92.52       64.92     27.79 o 
  -6  19   4      805.93      804.57     28.17 o 
  -5  19   4      462.07      501.57     48.86 o 
  -4  19   4      423.28      470.17     21.40 o 
  -3  19   4      210.23      204.11     17.63 o 
  -2  19   4      203.49      248.06     24.63 o 
  -1  19   4       10.69        4.88     16.62 o 
   0  19   4     1082.10     1081.59     31.50 o 
   1  19   4      622.22      632.76     32.72 o 
   2  19   4       56.93       89.26     19.08 o 
   3  19   4        0.93       18.62     18.74 o 
   4  19   4      548.51      414.32     36.02 o 
   5  19   4      428.05      486.68     36.70 o 
   6  19   4     1237.74     1249.63     49.99 o 
  -6  20   4     1834.40     1798.86     60.82 o 
  -5  20   4     1263.99     1245.64     37.91 o 
  -4  20   4      496.83      576.66     36.29 o 
  -3  20   4     2014.29     1993.53     45.03 o 
  -2  20   4      432.38      503.12     51.40 o 
  -1  20   4        9.28      -16.94     14.50 o 
   0  20   4       76.26       90.60     18.52 o 
   1  20   4     1848.51     1851.72     54.69 o 
   2  20   4      642.19      656.53     40.55 o 
   3  20   4      199.95      233.74     29.35 o 
   4  20   4        0.92        4.70     10.90 o 
   5  20   4        4.43      -14.04     20.88 o 
  -5  21   4       59.34      106.36     24.29 o 
  -4  21   4       50.41       36.80     13.33 o 
  -3  21   4      604.37      575.50     33.94 o 
  -2  21   4      916.44      906.03     36.97 o 
  -1  21   4      139.54      142.23     21.87 o 
   0  21   4       43.06       58.62     21.88 o 
   1  21   4      281.64      283.65     28.66 o 
   2  21   4      524.67      543.86     40.43 o 
   3  21   4     2060.54     2009.98     52.28 o 
   4  21   4     1273.00     1179.47     43.34 o 
   5  21   4       60.56       95.79     26.28 o 
  -4  22   4      312.59      320.77     23.67 o 
  -3  22   4      342.86      372.44     18.80 o 
  -2  22   4        4.20       -8.61     12.68 o 
  -1  22   4      169.00      186.39     21.95 o 
   0  22   4      303.68      320.68     34.42 o 
   1  22   4       24.38       34.92     22.41 o 
   2  22   4      111.63      105.12     21.75 o 
   3  22   4      266.29      280.63     29.41 o 
   4  22   4      301.96      316.36     31.56 o 
  -2  23   4        0.25       -1.12     13.01 o 
  -1  23   4       78.40       93.08     21.54 o 
   0  23   4       25.94       18.57     16.71 o 
   1  23   4       15.98       14.56     17.16 o 
   2  23   4       70.84       45.45     21.79 o 
 -11   1   5      294.08      307.25     19.91 o 
 -10   1   5      786.72      811.84     29.07 o 
  -9   1   5      221.57      284.73     23.27 o 
  -8   1   5       65.67       54.14     15.42 o 
  -7   1   5      498.26      497.03     16.37 o 
  -6   1   5     3216.29     3261.66     36.97 o 
  -5   1   5     3800.89     3795.96     57.86 o 
  -4   1   5      698.22      615.63     10.98 o 
  -3   1   5      404.03      343.38      9.07 o 
  -2   1   5     1648.10     1686.98     20.71 o 
  -1   1   5     1043.81      998.16     14.00 o 
   0   1   5      229.77      299.21     10.68 o 
   1   1   5    12025.62    12436.06    270.87 o 
   2   1   5     8588.71     8604.96     93.34 o 
   3   1   5     2654.77     2451.85     46.90 o 
   4   1   5     1620.09     1464.79     52.54 o 
   5   1   5     3147.67     3215.88     91.85 o 
   6   1   5     1833.91     1668.54     73.46 o 
   7   1   5     1008.18     1026.49     54.29 o 
   8   1   5      151.61      253.58     76.57 o 
   9   1   5      195.41      139.76     51.16 o 
  10   1   5      350.62      376.56     33.03 o 
 -11   2   5     1043.08     1073.11     31.75 o 
 -10   2   5     1140.86     1183.92     31.97 o 
  -9   2   5     4778.78     4729.30     84.28 o 
  -8   2   5     5576.96     5607.92     73.52 o 
  -7   2   5     7267.35     7230.61     76.58 o 
  -6   2   5     4139.45     4144.34     41.63 o 
  -5   2   5     5561.98     5490.99     70.52 o 
  -4   2   5     3168.64     3027.15     33.75 o 
  -3   2   5      128.28      118.22      4.75 o 
  -2   2   5      262.40      248.53      7.90 o 
  -1   2   5      939.74      918.99     10.09 o 
   0   2   5     1059.78     1092.64     13.14 o 
   1   2   5     2848.43     2848.80     34.84 o 
   2   2   5      280.62      293.42     17.96 o 
   3   2   5      502.47      523.64     15.85 o 
   4   2   5     3336.93     3356.23     86.63 o 
   5   2   5     1688.85     1685.95     78.98 o 
   6   2   5     1085.33     1001.90     60.45 o 
   7   2   5       82.52      102.12     40.33 o 
   8   2   5      800.05      793.84     65.87 o 
   9   2   5     1479.68     1468.60     60.97 o 
  10   2   5      673.83      761.76     62.68 o 
 -10   3   5       88.34      103.10     16.86 o 
  -9   3   5      255.44      246.15     22.33 o 
  -8   3   5       46.54       27.24     12.83 o 
  -7   3   5      219.06      257.25     12.63 o 
  -6   3   5      104.18      112.85      8.55 o 
  -5   3   5      931.57      947.08     13.03 o 
  -4   3   5      816.30      792.89     35.02 o 
  -3   3   5     1440.17     1382.55     18.47 o 
  -2   3   5     1797.82     1909.05     28.70 o 
  -1   3   5      405.69      384.68      6.35 o 
   0   3   5      314.79      220.79     12.92 o 
   1   3   5    10445.29    10887.99    120.78 o 
   2   3   5     8022.10     7399.08    101.62 o 
   3   3   5     5118.16     5145.02     59.56 o 
   4   3   5     5192.11     5017.56    148.63 o 
   5   3   5      716.45      705.97     29.97 o 
   6   3   5     4713.06     4601.33     89.70 o 
   7   3   5     1135.63     1220.70     50.87 o 
   8   3   5       52.83       65.74     10.21 o 
   9   3   5      961.91     1148.22    176.54 o 
  10   3   5      365.39      431.25     58.02 o 
 -10   4   5      312.27      302.21     26.36 o 
  -9   4   5      281.99      316.40     18.74 o 
  -8   4   5       40.86       65.80     13.46 o 
  -7   4   5     1102.24     1069.67     23.06 o 
  -6   4   5      274.56      290.15     14.64 o 
  -5   4   5      287.76      304.10     14.72 o 
  -4   4   5     2570.17     2329.99     77.48 o 
  -3   4   5     5324.64     5413.42     86.68 o 
  -2   4   5     6862.96     6570.10     72.11 o 
  -1   4   5    18556.40    20568.82    569.59 o 
   0   4   5    10694.51    10827.11    109.67 o 
   1   4   5     5329.38     5119.98     60.13 o 
   2   4   5     2211.92     2081.33     32.49 o 
   3   4   5     1409.55     1417.60     36.24 o 
   4   4   5      211.01      259.28     11.90 o 
   5   4   5       15.14       30.99      7.57 o 
   6   4   5      592.03      554.53     36.40 o 
   7   4   5      854.17      704.80     61.21 o 
   8   4   5     2061.39     2127.19     40.55 o 
   9   4   5     2041.86     2156.04     77.75 o 
  10   4   5     2017.78     2039.12     76.74 o 
 -10   5   5      670.14      704.39     33.98 o 
  -9   5   5      321.25      337.29     22.07 o 
  -8   5   5      458.36      436.31     18.90 o 
  -7   5   5     1069.74     1032.63     20.89 o 
  -6   5   5     3881.46     3824.26     49.19 o 
  -5   5   5    12888.07    13351.32    194.63 o 
  -4   5   5    15598.89    15410.23    195.17 o 
  -3   5   5    17820.22    18034.51    233.51 o 
  -2   5   5     3943.77     3628.15     47.82 o 
  -1   5   5     3039.02     3019.11     89.12 o 
   0   5   5      150.11      102.68      7.78 o 
   1   5   5     9643.63    10350.40    103.09 o 
   2   5   5     3456.06     3537.55     45.07 o 
   3   5   5      881.64      858.92     56.61 o 
   4   5   5      220.23      270.01     29.42 o 
   5   5   5      107.21      158.91     26.09 o 
   6   5   5      311.11      287.44     28.67 o 
   7   5   5      155.07      125.12     22.22 o 
   8   5   5     3859.52     3903.98     92.75 o 
   9   5   5     8175.59     7787.41    229.72 o 
  10   5   5     3134.42     3186.11     95.88 o 
 -10   6   5      114.03       78.58     14.10 o 
  -9   6   5     1335.86     1310.10     44.68 o 
  -8   6   5      913.44      925.94     30.67 o 
  -7   6   5     2088.84     2022.34     31.96 o 
  -6   6   5      337.59      346.69     14.32 o 
  -5   6   5     1543.48     1360.34     51.83 o 
  -4   6   5      966.80      865.36     23.55 o 
  -3   6   5     5199.80     5050.36     64.51 o 
  -2   6   5     7005.33     7308.02     97.09 o 
  -1   6   5     6437.82     6512.70    136.36 o 
   0   6   5      958.84      832.80     17.09 o 
   1   6   5     3892.96     3964.88     43.63 o 
   2   6   5     1566.26     1667.24     33.50 o 
   3   6   5       12.87       20.13     17.00 o 
   4   6   5        7.63       32.75     17.55 o 
   5   6   5      141.72      131.41     19.30 o 
   6   6   5     1563.43     1432.07     48.63 o 
   7   6   5     1599.48     1650.64     61.09 o 
   8   6   5      117.71      117.23     24.66 o 
   9   6   5      142.51      169.43     29.12 o 
  10   6   5        3.53      -16.87     34.71 o 
 -10   7   5      229.18      233.02     17.14 o 
  -9   7   5        1.89        6.76      8.16 o 
  -8   7   5        1.22        0.40      7.92 o 
  -7   7   5        8.13       11.68      8.71 o 
  -6   7   5       46.91       43.97      8.04 o 
  -5   7   5        1.96        3.85      5.64 o 
  -4   7   5        7.09       10.52     11.95 o 
  -3   7   5      923.80      895.41     22.98 o 
  -2   7   5       76.05       55.28     12.74 o 
  -1   7   5      152.60      172.22     10.39 o 
   0   7   5       57.73       39.70      7.28 o 
   1   7   5     4615.60     4630.86     50.76 o 
   2   7   5     6698.16     6289.13    226.96 o 
   3   7   5     6406.44     6320.28    112.28 o 
   4   7   5     6635.01     6332.62    111.59 o 
   5   7   5     2040.18     1922.17     45.14 o 
   6   7   5     2910.56     2946.34     63.56 o 
   7   7   5     3932.00     3799.19     73.84 o 
   8   7   5     1433.58     1459.62     57.60 o 
   9   7   5      962.46      988.54     46.95 o 
  10   7   5       59.74      143.01     32.37 o 
 -10   8   5     1288.74     1289.56     37.33 o 
  -9   8   5     1959.78     1995.35     47.40 o 
  -8   8   5     2702.70     2711.09     32.66 o 
  -7   8   5     2934.80     2911.40     47.84 o 
  -6   8   5     5511.75     5403.82     59.46 o 
  -5   8   5     3791.10     3761.08     40.83 o 
  -4   8   5     1754.21     1677.90     40.39 o 
  -3   8   5      160.18      187.75     16.75 o 
  -2   8   5       81.02      101.14     13.05 o 
  -1   8   5     5166.15     5375.95     53.12 o 
   0   8   5      447.98      427.66     19.74 o 
   1   8   5       15.70       11.88      6.68 o 
   2   8   5      925.18      962.63     38.76 o 
   3   8   5      628.61      692.22     37.18 o 
   4   8   5      231.21      217.72     21.23 o 
   5   8   5     1305.62     1277.27     39.50 o 
   6   8   5     3196.32     3114.05     64.78 o 
   7   8   5     2834.80     2780.03     70.95 o 
   8   8   5      696.39      735.74     50.77 o 
   9   8   5      693.03      706.20     48.22 o 
  10   8   5      115.49      140.57     30.12 o 
 -10   9   5      194.20      235.14     18.75 o 
  -9   9   5      180.19      218.52     19.01 o 
  -8   9   5      268.35      283.22     14.90 o 
  -7   9   5       26.61       37.28      7.86 o 
  -6   9   5      382.80      352.55     10.64 o 
  -5   9   5     1309.74     1386.10     56.09 o 
  -4   9   5      538.86      522.81     29.95 o 
  -3   9   5      712.35      766.86     34.99 o 
  -2   9   5      592.73      624.90     25.62 o 
  -1   9   5      414.65      471.66     10.25 o 
   0   9   5       18.58       30.56      6.39 o 
   1   9   5      266.46      300.74     19.28 o 
   2   9   5       81.24      102.53      9.34 o 
   3   9   5      310.74      270.24     25.09 o 
   4   9   5     2310.74     2265.53     53.74 o 
   5   9   5     1015.59     1018.48     41.16 o 
   6   9   5       72.63       64.85     23.58 o 
   7   9   5      101.11      106.74     24.33 o 
   8   9   5      268.73      238.37     40.35 o 
   9   9   5      395.14      370.72     37.03 o 
  -9  10   5      217.75      225.84     17.42 o 
  -8  10   5     1049.34      983.02     34.27 o 
  -7  10   5     1366.95     1290.23     35.53 o 
  -6  10   5      639.06      635.98     18.78 o 
  -5  10   5      261.73      273.26     13.88 o 
  -4  10   5      284.93      265.33     15.68 o 
  -3  10   5      246.07      266.88     21.11 o 
  -2  10   5      441.87      471.51     10.66 o 
  -1  10   5      405.48      408.33     10.10 o 
   0  10   5      104.17       96.19      7.99 o 
   1  10   5     1011.46      967.80     21.41 o 
   2  10   5     1279.06     1256.94     39.26 o 
   3  10   5      934.04      947.28     38.87 o 
   4  10   5      780.91      772.54     31.12 o 
   5  10   5      552.26      526.75     42.10 o 
   6  10   5        2.26       11.18     17.01 o 
   7  10   5      486.35      507.17     36.93 o 
   8  10   5      248.47      357.20     55.46 o 
   9  10   5      360.53      398.59     34.31 o 
  -9  11   5      155.02      195.20     20.52 o 
  -8  11   5      326.07      341.14     18.06 o 
  -7  11   5      510.46      483.30     17.01 o 
  -6  11   5      539.55      528.48     25.73 o 
  -5  11   5     2186.52     2201.69     36.41 o 
  -4  11   5     1519.39     1480.76     62.55 o 
  -3  11   5     1028.38      992.02     44.04 o 
  -2  11   5       16.68       17.71      5.54 o 
  -1  11   5       45.68       51.26      8.83 o 
   0  11   5       27.22       35.62      8.72 o 
   1  11   5     4486.69     4604.38     53.34 o 
   2  11   5     3569.12     3437.55     73.29 o 
   3  11   5     1671.29     1603.89     42.69 o 
   4  11   5     8222.85     8188.88    146.96 o 
   5  11   5     8378.09     8249.46    144.95 o 
   6  11   5     3447.34     3417.47     73.96 o 
   7  11   5      534.32      546.06     42.98 o 
   8  11   5        3.53       17.42     27.88 o 
   9  11   5        0.91       18.25     32.07 o 
  -9  12   5     1572.10     1530.94     73.14 o 
  -8  12   5     1919.60     1986.15     62.64 o 
  -7  12   5     2306.69     2390.10     36.11 o 
  -6  12   5     1433.61     1345.23     36.95 o 
  -5  12   5     4373.91     4437.24     51.61 o 
  -4  12   5     1049.58     1038.71     22.93 o 
  -3  12   5      605.82      626.29     18.56 o 
  -2  12   5      270.38      273.56     19.27 o 
  -1  12   5      255.21      296.22     15.00 o 
   0  12   5      532.41      589.07     15.53 o 
   1  12   5       11.12       13.71      7.14 o 
   2  12   5      174.64      179.79     13.96 o 
   3  12   5      130.70      142.30     37.01 o 
   4  12   5      582.51      657.26     40.83 o 
   5  12   5      792.10      827.11     39.56 o 
   6  12   5      434.10      403.34     40.56 o 
   7  12   5      114.24       69.53     24.12 o 
   8  12   5        0.32       35.78     24.28 o 
   9  12   5      116.87      104.99     28.05 o 
  -9  13   5       63.79       71.46     12.64 o 
  -8  13   5       76.40       67.91     10.57 o 
  -7  13   5      123.53      115.69     12.50 o 
  -6  13   5       75.41       84.52      9.42 o 
  -5  13   5     1971.07     1935.01     25.98 o 
  -4  13   5     2017.68     2046.26     36.59 o 
  -3  13   5     1790.03     1809.79     41.34 o 
  -2  13   5     1939.54     1923.70     23.84 o 
  -1  13   5     4753.00     4691.32     55.49 o 
   0  13   5      408.40      390.02     15.54 o 
   1  13   5     2951.57     3044.38     42.62 o 
   2  13   5      753.94      732.17     15.10 o 
   3  13   5     1030.66      990.91     28.79 o 
   4  13   5      857.67      816.91     32.47 o 
   5  13   5       35.85       34.18     26.30 o 
   6  13   5      274.12      373.77     78.89 o 
   7  13   5      339.32      335.39     29.02 o 
   8  13   5      296.56      340.07     35.15 o 
  -8  14   5      378.89      362.28     17.46 o 
  -7  14   5       59.35       84.48     11.05 o 
  -6  14   5      162.47      182.14     15.63 o 
  -5  14   5        5.14        6.81      8.00 o 
  -4  14   5      146.33      177.32     15.31 o 
  -3  14   5     2363.92     2424.40     42.65 o 
  -2  14   5     2338.91     2218.25     43.15 o 
  -1  14   5     4647.52     4615.46     56.62 o 
   0  14   5     4723.34     4709.02     60.88 o 
   1  14   5     6279.97     6144.52    107.51 o 
   2  14   5     2616.08     2609.32     36.50 o 
   3  14   5      527.15      356.33     64.00 o 
   4  14   5      332.16      352.33     28.37 o 
   5  14   5       59.81       65.63     23.35 o 
   6  14   5     1140.55     1107.14     54.46 o 
   7  14   5     1745.97     1735.06     71.26 o 
   8  14   5     1505.16     1502.69     51.20 o 
  -8  15   5      130.83      147.75     10.19 o 
  -7  15   5      517.27      575.74     19.75 o 
  -6  15   5     1504.78     1485.00     28.29 o 
  -5  15   5     1214.63     1201.47     24.31 o 
  -4  15   5     1776.71     1868.55     34.46 o 
  -3  15   5     4461.19     4646.08     99.62 o 
  -2  15   5     2333.54     2326.70     38.44 o 
  -1  15   5     1644.06     1605.07     34.74 o 
   0  15   5     3637.24     3599.05     45.13 o 
   1  15   5     2100.57     2090.38     34.59 o 
   2  15   5        9.73       16.23     10.63 o 
   3  15   5        1.46        8.23      7.43 o 
   4  15   5      834.54      864.01     39.06 o 
   5  15   5       91.59      102.26     22.51 o 
   6  15   5     1129.94     1151.84     59.63 o 
   7  15   5      561.68      572.97     66.40 o 
   8  15   5      786.95      871.68     51.58 o 
  -7  16   5     1158.49     1138.29     44.62 o 
  -6  16   5     1430.19     1369.13     24.31 o 
  -5  16   5      644.20      650.64     20.27 o 
  -4  16   5      110.51      104.44     21.97 o 
  -3  16   5        9.59        5.25      8.44 o 
  -2  16   5      120.17      120.49     24.03 o 
  -1  16   5       16.82        7.96     10.00 o 
   0  16   5      211.41      195.10     33.57 o 
   1  16   5      174.99      226.65     29.73 o 
   2  16   5       34.28       28.37      9.58 o 
   3  16   5     1490.80     1387.04     68.85 o 
   4  16   5      530.84      549.22     48.37 o 
   5  16   5      192.79      225.48     35.77 o 
   6  16   5       53.83       55.30     30.66 o 
   7  16   5        0.95       11.31     31.43 o 
  -7  17   5        0.28        1.33     10.65 o 
  -6  17   5       52.51       37.69      9.51 o 
  -5  17   5      180.78      173.50     33.79 o 
  -4  17   5       97.44       86.22     17.89 o 
  -3  17   5      841.01      871.11     20.64 o 
  -2  17   5     1054.99     1032.47     34.14 o 
  -1  17   5       77.80       58.59     12.12 o 
   0  17   5       99.11       91.70     21.18 o 
   1  17   5     1441.10     1482.81     40.16 o 
   2  17   5     3140.69     3060.17     46.27 o 
   3  17   5     5208.23     4879.28    168.47 o 
   4  17   5     2213.26     2155.00     61.57 o 
   5  17   5     1099.40     1120.13     48.38 o 
   6  17   5      713.85      745.60     54.02 o 
   7  17   5      489.87      480.85     41.74 o 
  -6  18   5      385.62      429.25     15.97 o 
  -5  18   5      151.53      186.61     23.09 o 
  -4  18   5       20.67       18.76     16.00 o 
  -3  18   5      134.15      145.69     27.59 o 
  -2  18   5       11.70       21.68      8.83 o 
  -1  18   5     1093.45     1161.54     42.10 o 
   0  18   5     1684.12     1657.47     39.17 o 
   1  18   5     1004.89      984.95     41.68 o 
   2  18   5      414.08      441.41     18.32 o 
   3  18   5        2.35      -12.61      9.37 o 
   4  18   5      254.99      312.71     37.67 o 
   5  18   5      159.30      160.20     35.64 o 
   6  18   5      322.60      335.66     33.44 o 
  -6  19   5        0.19        2.10     12.34 o 
  -5  19   5       47.13       40.68     14.84 o 
  -4  19   5      171.74      270.02     50.94 o 
  -3  19   5       13.69       36.56     11.24 o 
  -2  19   5        5.87       -9.72      9.18 o 
  -1  19   5      232.39      215.00     36.89 o 
   0  19   5      296.59      269.18     24.84 o 
   1  19   5      433.78      421.28     27.53 o 
   2  19   5       78.35       75.19     11.95 o 
   3  19   5      411.88      374.95     24.45 o 
   4  19   5      122.64      142.85     30.22 o 
   5  19   5      194.28      222.05     28.36 o 
  -5  20   5      885.13      890.33     69.38 o 
  -4  20   5      285.73      309.81     19.60 o 
  -3  20   5       29.16       42.03     10.15 o 
  -2  20   5      416.21      385.18     22.41 o 
  -1  20   5      539.20      548.28     21.09 o 
   0  20   5      403.42      415.24     21.33 o 
   1  20   5      472.08      443.11     30.40 o 
   2  20   5      189.68      198.73     13.42 o 
   3  20   5      218.82      271.55     16.73 o 
   4  20   5       32.31       31.20     24.68 o 
   5  20   5      630.67      577.76     43.60 o 
  -4  21   5      112.28      113.17     21.33 o 
  -3  21   5       44.54       53.88     16.44 o 
  -2  21   5       60.71       57.80     13.46 o 
  -1  21   5        1.55       -6.91     11.62 o 
   0  21   5      269.40      351.85     25.57 o 
   1  21   5     2269.51     2310.17     47.70 o 
   2  21   5      831.46      861.41     28.99 o 
   3  21   5      953.83      977.89     45.00 o 
   4  21   5     2517.71     2456.47     64.00 o 
  -3  22   5      702.02      727.80     31.73 o 
  -2  22   5      867.92      809.64     30.91 o 
  -1  22   5      517.15      552.51     33.30 o 
   0  22   5      507.40      561.89     24.54 o 
   1  22   5     1205.03     1230.38     40.26 o 
   2  22   5      107.17      128.97     15.79 o 
 -10   0   6     2697.99     2723.66     52.93 o 
  -9   0   6     2554.83     2591.77     57.19 o 
  -8   0   6     5364.01     5396.00     94.32 o 
  -7   0   6       42.34       61.84     17.68 o 
  -6   0   6      349.13      322.49     12.18 o 
  -5   0   6      374.84      402.20     15.12 o 
  -4   0   6      157.87      140.50     16.04 o 
  -3   0   6      801.86      730.92     15.53 o 
  -2   0   6      258.73      269.29     13.19 o 
  -1   0   6      252.87      224.92     14.18 o 
   0   0   6     4111.90     4195.87     72.45 o 
   1   0   6     3505.30     3376.30     49.74 o 
   2   0   6     3290.00     3327.59     54.82 o 
   3   0   6     3065.11     3021.56     63.12 o 
   4   0   6       16.02       31.70     45.88 o 
   5   0   6     2715.61     2510.91     99.51 o 
   6   0   6      250.19      289.57     49.35 o 
   7   0   6       40.07       22.60     67.68 o 
   8   0   6     2877.56     2836.46    138.83 o 
   9   0   6     2975.76     2849.03    150.74 o 
  10   0   6     1096.30     1186.91    109.41 o 
 -10   1   6       95.96      107.51     13.67 o 
  -9   1   6      100.49      148.47     12.49 o 
  -8   1   6      465.19      447.22     19.53 o 
  -7   1   6      426.51      413.06     14.98 o 
  -6   1   6      776.52      794.26     14.68 o 
  -5   1   6     1134.83     1119.94     15.49 o 
  -4   1   6     2845.14     2832.54     28.61 o 
  -3   1   6     2963.67     2791.78     32.78 o 
  -2   1   6     8310.40     8040.71     81.13 o 
  -1   1   6     7155.91     7034.98     82.10 o 
   0   1   6     4777.85     4568.54     42.30 o 
   1   1   6    18046.42    18719.38    239.39 o 
   2   1   6    11482.91    11412.98    128.97 o 
   3   1   6     1155.22     1170.04     18.30 o 
   4   1   6      137.29      156.40     18.58 o 
   5   1   6     1996.11     2026.68     71.97 o 
   6   1   6      316.71      375.95     63.80 o 
   7   1   6      418.37      455.09     41.89 o 
   8   1   6      522.14      464.99     75.64 o 
   9   1   6      570.87      543.23     57.13 o 
  10   1   6      356.89      374.89     56.27 o 
 -10   2   6      181.95      205.32     19.56 o 
  -9   2   6     1196.07     1181.64     25.28 o 
  -8   2   6     2612.30     2625.76     45.95 o 
  -7   2   6     1660.18     1722.63     22.21 o 
  -6   2   6     1032.39     1078.70     18.71 o 
  -5   2   6     1669.68     1550.70     17.55 o 
  -4   2   6     1574.10     1499.22     40.72 o 
  -3   2   6     4382.40     4393.36     49.59 o 
  -2   2   6     2163.26     2062.15     30.45 o 
  -1   2   6     1183.45     1100.02     15.50 o 
   0   2   6      602.09      628.39     12.21 o 
   1   2   6     3256.40     3502.35     39.59 o 
   2   2   6     1792.12     1695.64     29.72 o 
   3   2   6     2180.71     2231.66     44.42 o 
   4   2   6     2470.80     2361.60     64.98 o 
   5   2   6      244.20      269.88     22.22 o 
   6   2   6      377.35      373.38     37.40 o 
   7   2   6      415.09      419.75    100.05 o 
   8   2   6       83.27       67.94     34.76 o 
   9   2   6      279.65      139.07    107.48 o 
  10   2   6      293.65      394.05     69.56 o 
 -10   3   6     1128.33     1085.98     25.92 o 
  -9   3   6     2841.36     2796.94     49.46 o 
  -8   3   6     1456.03     1540.27     31.85 o 
  -7   3   6     2192.89     2207.37     40.24 o 
  -6   3   6     1677.40     1642.07     46.91 o 
  -5   3   6     2536.13     2599.24     52.81 o 
  -4   3   6     1977.22     1980.06     29.70 o 
  -3   3   6      569.54      590.23     16.98 o 
  -2   3   6      115.35      141.60     10.44 o 
  -1   3   6     2267.24     2368.09     28.04 o 
   0   3   6       76.38      106.65     10.43 o 
   1   3   6      120.73      120.28     14.63 o 
   2   3   6      938.55      888.62     19.21 o 
   3   3   6     2744.49     2721.64     39.58 o 
   4   3   6     7481.43     7788.89    147.93 o 
   5   3   6     5781.19     6031.03    167.74 o 
   6   3   6     6633.26     6521.73    104.73 o 
   7   3   6     2211.27     2111.12     90.52 o 
   8   3   6     1782.02     1967.78     78.36 o 
   9   3   6     1465.41     1471.53     37.83 o 
  10   3   6     1022.26      904.33     70.54 o 
 -10   4   6       31.82       28.65     12.22 o 
  -9   4   6       31.25       30.24     10.57 o 
  -8   4   6        7.88       -8.08      9.49 o 
  -7   4   6      648.05      634.80     17.34 o 
  -6   4   6     2457.89     2340.36     37.72 o 
  -5   4   6     1231.50     1260.26     26.32 o 
  -4   4   6       40.77       48.04      9.12 o 
  -3   4   6      333.07      329.43     12.11 o 
  -2   4   6       68.37      115.81     10.54 o 
  -1   4   6       36.06       39.21      4.21 o 
   0   4   6      145.29      146.94      7.46 o 
   1   4   6     1478.56     1543.89     21.38 o 
   2   4   6     2107.38     2051.64     35.18 o 
   3   4   6      399.18      372.75     21.63 o 
   4   4   6     1199.82     1168.45     21.44 o 
   5   4   6      387.88      463.34     25.11 o 
   6   4   6      772.56      833.95     37.09 o 
   7   4   6      456.59      480.31     40.09 o 
   8   4   6       10.37        3.33      6.09 o 
   9   4   6      145.82      136.50     41.75 o 
  10   4   6      279.26      396.75     55.84 o 
 -10   5   6        6.55       21.26     14.34 o 
  -9   5   6      119.43       81.54     14.81 o 
  -8   5   6       17.83       11.82      8.54 o 
  -7   5   6      142.75      166.45     11.89 o 
  -6   5   6        1.79        5.89      4.65 o 
  -5   5   6      117.12      124.00     17.39 o 
  -4   5   6       82.33       89.26     12.30 o 
  -3   5   6      491.02      458.34     17.50 o 
  -2   5   6      656.11      670.19     20.99 o 
  -1   5   6     1106.62     1071.03     30.08 o 
   0   5   6     1789.72     1834.88     24.46 o 
   1   5   6      335.09      346.36     12.29 o 
   2   5   6       14.09       10.54      8.75 o 
   3   5   6      289.27      287.46     13.19 o 
   4   5   6      137.88      147.83     14.90 o 
   5   5   6      667.59      806.97     84.04 o 
   6   5   6      727.91      638.40     42.66 o 
   7   5   6       59.49       66.07     20.26 o 
   8   5   6       53.35       81.26     23.25 o 
   9   5   6        1.46       25.71     25.47 o 
 -10   6   6       91.95       99.24     12.82 o 
  -9   6   6      176.23      161.26     12.24 o 
  -8   6   6      816.69      789.19     18.76 o 
  -7   6   6      799.64      765.25     30.14 o 
  -6   6   6     3534.66     3485.46     39.65 o 
  -5   6   6     8231.91     8324.99     98.06 o 
  -4   6   6     4989.00     4892.49     66.11 o 
  -3   6   6     6102.39     6050.01     91.42 o 
  -2   6   6      204.92      192.54     13.53 o 
  -1   6   6       68.95       89.29     10.55 o 
   0   6   6        8.70       24.66      8.10 o 
   1   6   6     1574.99     1670.16     37.30 o 
   2   6   6     1423.12     1447.80     54.42 o 
   3   6   6      352.29      325.54     18.42 o 
   4   6   6     5525.67     5279.68     88.29 o 
   5   6   6     1962.06     1966.17     46.27 o 
   6   6   6      842.11      843.71     80.85 o 
   7   6   6        1.42      -11.59     22.63 o 
   8   6   6      113.39       73.24     41.60 o 
   9   6   6      215.22      233.86     31.46 o 
 -10   7   6      121.21       99.74     11.05 o 
  -9   7   6      977.08      900.19     25.13 o 
  -8   7   6      723.48      756.39     24.55 o 
  -7   7   6     1120.25     1091.44     43.61 o 
  -6   7   6     1926.38     1655.61    112.74 o 
  -5   7   6     1348.88     1258.26     45.96 o 
  -4   7   6      377.56      361.68     20.44 o 
  -3   7   6      117.08      137.42     19.84 o 
  -2   7   6      447.40      457.80     20.06 o 
  -1   7   6      223.84      271.54      9.66 o 
   0   7   6      339.70      325.27     12.09 o 
   1   7   6     3586.78     3686.21     42.57 o 
   2   7   6     1100.99     1021.71     27.72 o 
   3   7   6       43.25       63.74     16.38 o 
   4   7   6     1848.42     1870.61     42.71 o 
   5   7   6     6016.59     6054.23    100.71 o 
   6   7   6     4997.66     4950.12     96.75 o 
   7   7   6     3279.98     3291.09     66.70 o 
   8   7   6     1754.84     1788.85     52.02 o 
   9   7   6     1937.54     1839.76     62.61 o 
  -9   8   6      565.13      586.76     16.44 o 
  -8   8   6     1304.83     1213.92     25.54 o 
  -7   8   6      582.17      596.56     26.31 o 
  -6   8   6      692.21      664.81     28.73 o 
  -5   8   6      476.20      499.43     20.68 o 
  -4   8   6      340.16      372.39     20.01 o 
  -3   8   6      643.79      714.49     37.90 o 
  -2   8   6        6.97       19.99     12.37 o 
  -1   8   6      449.58      455.82     23.08 o 
   0   8   6     2543.40     2547.46     32.48 o 
   1   8   6      110.28       92.52     12.22 o 
   2   8   6     1085.31     1116.87     53.21 o 
   3   8   6      542.11      565.89     29.04 o 
   4   8   6      153.45      157.41     22.93 o 
   5   8   6     1991.59     2044.28     54.94 o 
   6   8   6      599.00      600.50     32.57 o 
   7   8   6      558.01      513.15     38.27 o 
   8   8   6      128.78      147.62     32.20 o 
   9   8   6      230.78      284.09     34.84 o 
  -9   9   6      541.94      493.70     36.77 o 
  -8   9   6     2792.04     2553.89     32.04 o 
  -7   9   6       14.71       12.90      5.62 o 
  -6   9   6        4.14       17.16     14.98 o 
  -5   9   6       14.68       24.37     14.10 o 
  -4   9   6     2594.31     2557.59     75.16 o 
  -3   9   6     8228.62     8078.53    120.97 o 
  -2   9   6     6145.46     6049.04     85.50 o 
  -1   9   6     8457.76     8605.70    177.22 o 
   0   9   6     7946.32     7582.65     81.13 o 
   1   9   6    10433.61    10411.89    122.18 o 
   2   9   6     7681.09     7562.82     94.60 o 
   3   9   6     3496.28     3406.92     58.85 o 
   4   9   6      236.80      279.51     22.12 o 
   5   9   6      662.60      604.14     42.34 o 
   6   9   6       39.15       61.40     23.33 o 
   7   9   6      235.80      231.75     28.35 o 
   8   9   6      119.18      112.72     28.37 o 
   9   9   6       15.47        4.24     24.09 o 
  -9  10   6     1403.28     1424.47     51.45 o 
  -8  10   6     2280.15     1988.16     56.08 o 
  -7  10   6      824.66      741.89     21.74 o 
  -6  10   6       17.85       13.17     13.84 o 
  -5  10   6      234.76      244.56     20.32 o 
  -4  10   6      323.20      341.11     19.36 o 
  -3  10   6      119.11      130.67     22.76 o 
  -2  10   6     1477.52     1482.75     37.23 o 
  -1  10   6     2518.91     2534.86     29.74 o 
   0  10   6     2837.60     2739.03     59.20 o 
   1  10   6      683.89      611.16     12.91 o 
   2  10   6     1577.97     1565.25     30.88 o 
   3  10   6      708.44      668.68     25.42 o 
   4  10   6      682.13      639.10     47.01 o 
   5  10   6     5708.13     5661.04    102.60 o 
   6  10   6       25.61       22.08     17.42 o 
   7  10   6       36.51       33.03     20.23 o 
   8  10   6      844.34      839.06     40.87 o 
   9  10   6     1743.38     1583.21     60.49 o 
  -9  11   6       18.99       20.10     17.68 o 
  -8  11   6       21.35       30.52      8.11 o 
  -7  11   6      655.22      629.31     17.10 o 
  -6  11   6      160.10      163.57     32.91 o 
  -5  11   6       48.26       61.24     19.90 o 
  -4  11   6      113.05      121.66     18.35 o 
  -3  11   6       25.47       12.83     15.52 o 
  -2  11   6      303.65      425.00     38.10 o 
  -1  11   6      468.36      456.71     15.86 o 
   0  11   6      642.68      627.23     20.71 o 
   1  11   6     1424.88     1524.51     23.27 o 
   2  11   6     1064.34     1063.33     39.76 o 
   3  11   6      349.44      370.63     24.90 o 
   4  11   6      337.17      377.33     24.55 o 
   5  11   6      722.76      709.33     37.23 o 
   6  11   6      183.19      225.72     29.64 o 
   7  11   6      887.38      902.32     41.50 o 
   8  11   6     1347.51     1268.72     52.14 o 
  -8  12   6      506.08      545.52     42.80 o 
  -7  12   6     2394.97     2235.31     40.93 o 
  -6  12   6     4711.72     4302.45    112.30 o 
  -5  12   6     3719.60     3644.79     71.68 o 
  -4  12   6     1166.16     1140.66     37.42 o 
  -3  12   6     4784.03     5304.17    291.78 o 
  -2  12   6     2328.82     2303.11     52.01 o 
  -1  12   6      717.21      666.57     18.74 o 
   0  12   6      149.11      158.73     14.46 o 
   1  12   6       74.77       61.05     10.96 o 
   2  12   6     2374.88     2303.12     29.85 o 
   3  12   6     2049.14     2058.81     44.35 o 
   4  12   6     1245.49     1293.84     48.34 o 
   5  12   6      149.89      138.49     25.45 o 
   6  12   6      944.68      921.47     80.22 o 
   7  12   6      228.80      243.61     29.67 o 
   8  12   6       81.69       53.03     30.89 o 
  -8  13   6      853.98      902.30     34.69 o 
  -7  13   6     1177.16     1138.64     29.38 o 
  -6  13   6      287.32      309.41     16.74 o 
  -5  13   6      281.57      312.38     14.83 o 
  -4  13   6       21.20       16.01      6.65 o 
  -3  13   6       39.28       45.56     20.98 o 
  -2  13   6      554.70      558.74      9.91 o 
  -1  13   6     2164.02     2171.15     30.17 o 
   0  13   6     1931.18     1929.10     28.31 o 
   1  13   6     1186.76     1111.84     38.63 o 
   2  13   6      191.90      176.76     11.16 o 
   3  13   6      565.75      553.98     29.43 o 
   4  13   6     2101.33     2125.95     49.21 o 
   5  13   6      540.56      529.42     30.63 o 
   6  13   6     1428.07     1379.92     53.59 o 
   7  13   6     1541.27     1639.36     54.26 o 
   8  13   6     1252.70     1210.01     51.85 o 
  -8  14   6        3.88       -8.62     17.12 o 
  -7  14   6        6.16      -13.23     20.69 o 
  -6  14   6       17.47       17.19      6.79 o 
  -5  14   6      190.89      188.99     11.27 o 
  -4  14   6      106.59      107.79      7.72 o 
  -3  14   6      137.29      159.91      8.99 o 
  -2  14   6      536.81      542.78     25.84 o 
  -1  14   6        1.45       10.06      7.86 o 
   0  14   6        6.88       -6.57     11.28 o 
   1  14   6      101.19      149.84     17.25 o 
   2  14   6      193.75      206.97     18.84 o 
   3  14   6      109.08      118.80     25.76 o 
   4  14   6       20.78       42.99     23.83 o 
   5  14   6        0.51       18.90     21.46 o 
   6  14   6      851.69      906.11     47.25 o 
   7  14   6       21.12       23.48     27.19 o 
  -7  15   6     1756.80     1831.28     61.04 o 
  -6  15   6      650.92      630.09     20.01 o 
  -5  15   6        6.06       13.76      6.93 o 
  -4  15   6       25.41       28.70      5.65 o 
  -3  15   6      310.07      355.16     15.93 o 
  -2  15   6      569.05      536.34     29.49 o 
  -1  15   6      360.75      367.18     16.94 o 
   0  15   6       66.31       83.79     13.66 o 
   1  15   6       92.90       94.83     10.25 o 
   2  15   6       40.19       35.22      7.41 o 
   3  15   6      187.82      143.28     21.56 o 
   4  15   6      142.85      194.90     25.52 o 
   5  15   6     1451.99     1533.52     53.39 o 
   6  15   6     1683.21     1759.97     70.63 o 
   7  15   6      815.45      863.97     40.30 o 
  -7  16   6      560.01      584.74     31.77 o 
  -6  16   6     2102.71     2087.75     54.41 o 
  -5  16   6     3414.28     3509.38     96.06 o 
  -4  16   6     1635.34     1670.57     48.80 o 
  -3  16   6     2890.12     3061.09     75.83 o 
  -2  16   6     1220.82     1273.65     38.77 o 
  -1  16   6      341.33      381.83     12.19 o 
   0  16   6       54.78       52.53     13.81 o 
   1  16   6     1583.41     1483.24     32.31 o 
   2  16   6     1473.48     1446.44     29.97 o 
   3  16   6     1775.17     1761.89     42.38 o 
   4  16   6     2986.67     2863.05     63.36 o 
   5  16   6      339.28      417.22     37.18 o 
   6  16   6      582.26      568.41     41.41 o 
  -6  17   6      370.36      383.99     49.65 o 
  -5  17   6      571.28      563.11     16.97 o 
  -4  17   6      805.72      819.75     45.22 o 
  -3  17   6     1031.56     1071.86     40.65 o 
  -2  17   6     1595.91     1637.39     32.50 o 
  -1  17   6      186.49      187.15     20.65 o 
   0  17   6       12.60        6.90     12.11 o 
   1  17   6      817.89      839.94     18.82 o 
   2  17   6      686.96      718.94     21.79 o 
   3  17   6     1237.28     1274.76     49.35 o 
   4  17   6     2668.35     2740.64     70.00 o 
   5  17   6     1947.48     2048.86     64.25 o 
   6  17   6      710.34     1019.25    193.96 o 
  -6  18   6      294.35      296.33     31.80 o 
  -5  18   6       17.67        5.09     18.61 o 
  -4  18   6      345.80      357.02     23.19 o 
  -3  18   6      208.92      198.56     29.74 o 
  -2  18   6       45.52       55.20     13.31 o 
  -1  18   6      244.13      230.65     14.81 o 
   0  18   6      664.88      693.92     20.81 o 
   1  18   6     1134.08     1181.49     25.04 o 
   2  18   6      677.19      690.75     40.17 o 
   3  18   6      533.67      571.78     25.98 o 
   4  18   6       16.68       11.17     17.40 o 
   5  18   6      909.07      895.15     66.93 o 
  -5  19   6       46.76       21.25     26.49 o 
  -4  19   6      258.36      235.06     23.90 o 
  -3  19   6     1922.91     1826.57     45.27 o 
  -2  19   6     4046.06     4063.50     61.00 o 
  -1  19   6     4969.38     4841.69     65.73 o 
   0  19   6     4253.93     4330.90     57.70 o 
   1  19   6     4658.10     4719.39     66.02 o 
   2  19   6     2326.87     2263.04     35.71 o 
   3  19   6     1024.23      968.27     36.56 o 
   4  19   6       49.84       41.84     34.36 o 
  -4  20   6       18.17       22.39     24.75 o 
  -3  20   6       14.95       15.60      9.18 o 
  -2  20   6       57.54       47.18     14.14 o 
  -1  20   6      122.68      123.26     15.36 o 
   0  20   6      334.47      349.31     19.12 o 
   1  20   6      325.84      348.72     24.69 o 
   2  20   6      491.00      485.43     19.07 o 
   3  20   6       41.30       73.53     18.99 o 
   4  20   6        4.25        1.57     37.32 o 
  -3  21   6        6.02        1.17     15.96 o 
  -2  21   6      213.17      242.09     19.16 o 
  -1  21   6       15.85       16.14     13.98 o 
   0  21   6       12.54        9.79     12.74 o 
   1  21   6        1.04        8.90     12.92 o 
   2  21   6        8.28       10.02     13.53 o 
  -9   1   7       17.14       26.79     10.48 o 
  -8   1   7       16.55       10.55      7.08 o 
  -7   1   7     1087.70     1160.02     18.88 o 
  -6   1   7     2797.18     2665.18     51.94 o 
  -5   1   7     2204.77     2136.96     40.86 o 
  -4   1   7     1011.22      975.22     26.36 o 
  -3   1   7     5108.89     4891.98     71.60 o 
  -2   1   7      548.09      529.91     10.52 o 
  -1   1   7        7.59        9.13      6.13 o 
   0   1   7        0.81       11.22      6.45 o 
   1   1   7     2691.71     2764.76     32.31 o 
   2   1   7     3360.17     3307.94     35.98 o 
   3   1   7     1255.64     1265.19     21.56 o 
   4   1   7      697.38      679.96     17.59 o 
   5   1   7      249.74      284.96     15.49 o 
   6   1   7       60.73       72.77     12.14 o 
   7   1   7       10.31       19.35     28.15 o 
   8   1   7      480.18      583.89     53.57 o 
   9   1   7      817.18      880.84     64.73 o 
  -9   2   7      341.08      351.21     26.23 o 
  -8   2   7       31.89       15.96      8.76 o 
  -7   2   7        7.20       21.14      7.80 o 
  -6   2   7      130.02      151.10      9.07 o 
  -5   2   7      710.32      604.86     42.29 o 
  -4   2   7      936.58      892.65     19.34 o 
  -3   2   7     1787.92     1777.40     22.57 o 
  -2   2   7     2688.60     2545.69     29.22 o 
  -1   2   7    12119.89    12167.02    123.35 o 
   0   2   7     5312.82     5264.59     51.88 o 
   1   2   7     1355.26     1273.77     18.85 o 
   2   2   7      311.92      315.97     34.59 o 
   3   2   7      398.09      391.52     14.26 o 
   4   2   7     3207.48     3238.62     51.77 o 
   5   2   7     1273.81     1250.76     29.63 o 
   6   2   7     2524.00     2603.77     55.85 o 
   7   2   7     1913.51     2039.76     48.02 o 
   8   2   7     1201.61     1360.73     68.66 o 
   9   2   7      380.21      381.14     52.25 o 
  -9   3   7        2.65       16.87      9.01 o 
  -8   3   7      134.75      149.35      9.66 o 
  -7   3   7      616.39      673.22     25.54 o 
  -6   3   7     2146.27     2036.14     51.34 o 
  -5   3   7     1410.14     1497.27     46.63 o 
  -4   3   7       23.64       27.00      8.07 o 
  -3   3   7     3473.21     3422.38     42.88 o 
  -2   3   7     1298.24     1216.61     28.56 o 
  -1   3   7     3946.35     3732.03     33.74 o 
   0   3   7     2087.89     2107.37     23.70 o 
   1   3   7     2235.99     2190.40     31.30 o 
   2   3   7     2750.91     2667.45     38.58 o 
   3   3   7     1026.94     1024.15     20.58 o 
   4   3   7       87.66      115.24     19.41 o 
   5   3   7     6953.53     7070.00    111.54 o 
   6   3   7       54.09       55.22     12.86 o 
   7   3   7        8.35       19.26     10.50 o 
   8   3   7      377.95      440.44     29.29 o 
   9   3   7      762.22      783.60     75.33 o 
  -9   4   7     3576.54     3506.94     79.88 o 
  -8   4   7     5101.69     4863.90     59.89 o 
  -7   4   7     1027.46     1098.54     18.96 o 
  -6   4   7      486.41      471.96     18.79 o 
  -5   4   7     2680.97     2694.47     40.49 o 
  -4   4   7       53.95       57.04     10.65 o 
  -3   4   7        7.30       13.95      8.17 o 
  -2   4   7     1277.24     1259.67     38.20 o 
  -1   4   7      664.18      707.78     13.15 o 
   0   4   7      715.89      701.06     15.26 o 
   1   4   7     1519.84     1531.76     28.34 o 
   2   4   7      734.84      792.70     20.00 o 
   3   4   7        7.83        5.97      8.36 o 
   4   4   7     1588.55     1627.66     32.77 o 
   5   4   7     1067.92     1063.73     32.98 o 
   6   4   7      690.57      768.31     58.28 o 
   7   4   7      285.98      325.62     20.66 o 
   8   4   7      211.04      283.02     33.85 o 
   9   4   7      257.49      283.02     38.84 o 
  -9   5   7       95.60       88.13      8.53 o 
  -8   5   7      472.44      453.29     37.47 o 
  -7   5   7       58.92       57.66      5.02 o 
  -6   5   7      336.59      358.06     16.37 o 
  -5   5   7     1007.93      983.76     31.86 o 
  -4   5   7      626.64      600.21     18.79 o 
  -3   5   7     3968.99     3853.22     63.61 o 
  -2   5   7     4406.28     4306.93     50.46 o 
  -1   5   7     3006.19     2991.30     33.10 o 
   0   5   7     8875.46     8710.13     81.71 o 
   1   5   7    11929.07    12155.50    142.44 o 
   2   5   7    11673.67    11882.07    155.76 o 
   3   5   7     5768.29     5692.24    123.94 o 
   4   5   7     5439.47     5189.31     74.49 o 
   5   5   7    16177.29    16612.31    334.11 o 
   6   5   7     1426.73     1349.72     68.48 o 
   7   5   7      503.67      490.44     48.17 o 
   8   5   7        1.26      -14.81     30.07 o 
   9   5   7       27.71       16.84     26.79 o 
  -9   6   7     1506.62     1534.08     35.11 o 
  -8   6   7     3496.53     3324.02     53.63 o 
  -7   6   7      412.91      469.92     25.07 o 
  -6   6   7      542.61      546.65     20.89 o 
  -5   6   7      442.80      447.18     21.98 o 
  -4   6   7       68.77       63.25     14.07 o 
  -3   6   7     1434.65     1465.56     36.31 o 
  -2   6   7      316.32      320.40     22.16 o 
  -1   6   7       72.04       75.84      3.59 o 
   0   6   7      309.60      328.32     10.27 o 
   1   6   7      444.53      457.09     15.51 o 
   2   6   7     1934.80     1901.56     34.48 o 
   3   6   7      665.84      711.51     23.63 o 
   4   6   7      151.77      166.97     18.30 o 
   5   6   7       18.51       18.76     16.05 o 
   6   6   7      113.34       98.31     22.26 o 
   7   6   7       87.33       81.40     21.88 o 
   8   6   7      667.52      625.55    149.62 o 
   9   6   7       65.49       54.13     29.54 o 
  -9   7   7      192.24      209.02     22.28 o 
  -8   7   7     1213.36     1093.45     87.53 o 
  -7   7   7     1841.18     1803.00     45.00 o 
  -6   7   7     2074.97     2066.80     37.35 o 
  -5   7   7     2967.13     2835.51     54.17 o 
  -4   7   7      712.09      676.38     30.55 o 
  -3   7   7     4732.27     4815.98    153.09 o 
  -2   7   7     1496.16     1459.81     36.89 o 
  -1   7   7      306.02      318.06     18.98 o 
   0   7   7       46.93       54.59      7.25 o 
   1   7   7       55.30       46.12      9.37 o 
   2   7   7       79.82       62.36     20.78 o 
   3   7   7        0.56        8.38     17.33 o 
   4   7   7      140.41      163.79     39.71 o 
   5   7   7     1168.17     1124.95     45.77 o 
   6   7   7      395.39      401.53     29.46 o 
   7   7   7     1685.50     1546.92     51.37 o 
   8   7   7     1403.20     1437.17     48.80 o 
  -9   8   7      357.06      419.81     61.68 o 
  -8   8   7      184.33      229.64     21.80 o 
  -7   8   7        3.05        0.30     15.97 o 
  -6   8   7       62.31       85.83     18.93 o 
  -5   8   7       22.71       28.76     15.60 o 
  -4   8   7      486.84      500.89     24.92 o 
  -3   8   7     6732.54     6496.03     89.45 o 
  -2   8   7     4769.25     4578.96     71.70 o 
  -1   8   7     3645.04     3756.89     59.93 o 
   0   8   7     1401.48     1411.65     23.65 o 
   1   8   7     1023.24      996.07     18.00 o 
   2   8   7      198.50      223.61     17.25 o 
   3   8   7       47.99      110.48     26.13 o 
   4   8   7      713.61      662.09     30.43 o 
   5   8   7      844.07      880.01     34.24 o 
   6   8   7     2334.68     2284.13     61.85 o 
   7   8   7     1935.27     1874.40     61.88 o 
   8   8   7      695.31      650.21     42.57 o 
  -9   9   7       65.27      105.26     26.78 o 
  -8   9   7       45.92       46.53     18.22 o 
  -7   9   7       17.04       10.10     13.95 o 
  -6   9   7        2.71       -1.12     16.47 o 
  -5   9   7       13.36       14.43     14.71 o 
  -4   9   7      428.96      482.16     31.87 o 
  -3   9   7      432.14      446.07     27.63 o 
  -2   9   7      274.24      262.69     27.94 o 
  -1   9   7      600.57      655.27     63.22 o 
   0   9   7       40.15       42.03      8.86 o 
   1   9   7      300.23      288.96     18.10 o 
   2   9   7      375.95      346.95     33.10 o 
   3   9   7        3.68       30.25     15.63 o 
   4   9   7      343.26      277.51     52.08 o 
   5   9   7     1155.54     1075.89     42.72 o 
   6   9   7       96.40       91.35     20.79 o 
   7   9   7       19.03       -6.52     21.91 o 
   8   9   7       10.07       10.21     26.19 o 
  -8  10   7      221.44      248.77     33.20 o 
  -7  10   7      401.28      394.02     28.05 o 
  -6  10   7       50.93       43.86     19.39 o 
  -5  10   7     2293.12     2274.20     59.18 o 
  -4  10   7     1170.56     1157.77     39.80 o 
  -3  10   7     1790.88     1743.06     41.97 o 
  -2  10   7      280.44      279.45     35.10 o 
  -1  10   7      204.35      245.64     15.00 o 
   0  10   7      143.83      150.41     10.06 o 
   1  10   7      202.35      239.22     17.64 o 
   2  10   7        0.50       17.22     14.32 o 
   3  10   7       73.39       70.52     15.64 o 
   4  10   7     1169.41     1154.68     38.76 o 
   5  10   7     1787.75     1706.72     46.49 o 
   6  10   7      807.86      820.31     41.24 o 
   7  10   7      806.00      773.05     39.40 o 
   8  10   7      460.07      535.92     62.12 o 
  -8  11   7      881.66      914.93     55.27 o 
  -7  11   7     2505.66     2483.99     59.71 o 
  -6  11   7     4791.18     4726.91    212.09 o 
  -5  11   7     4420.22     4224.25     87.06 o 
  -4  11   7      660.83      715.41     30.31 o 
  -3  11   7     4766.40     4892.14     83.87 o 
  -2  11   7      509.36      498.78     22.75 o 
  -1  11   7       26.64       30.22      5.62 o 
   0  11   7        9.02        8.21      6.19 o 
   1  11   7       10.34        9.58     10.42 o 
   2  11   7      234.83      247.55     14.21 o 
   3  11   7      191.00      226.89     20.67 o 
   4  11   7     1093.42     1103.53     47.69 o 
   5  11   7      435.93      448.88     32.34 o 
   6  11   7        6.23       15.15     19.75 o 
   7  11   7      590.28      591.31     42.65 o 
   8  11   7     1506.23     1513.66     57.94 o 
  -8  12   7      471.20      457.92     33.82 o 
  -7  12   7       30.11       44.37     17.40 o 
  -6  12   7      217.37      227.79     25.21 o 
  -5  12   7      251.90      250.41     23.04 o 
  -4  12   7      374.44      404.13     32.99 o 
  -3  12   7     1641.41     1647.21     44.54 o 
  -2  12   7      275.68      295.11     21.16 o 
  -1  12   7     1458.73     1481.96     39.91 o 
   0  12   7     1641.99     1621.05     24.10 o 
   1  12   7      198.93      215.34     18.11 o 
   2  12   7       33.27       37.39      9.44 o 
   3  12   7       66.10       71.42     16.45 o 
   4  12   7     1265.47     1242.50     54.90 o 
   5  12   7      566.53      580.27     44.69 o 
   6  12   7      705.04      678.23     47.84 o 
   7  12   7     1271.15     1264.51     53.65 o 
  -7  13   7       27.26       23.84     19.66 o 
  -6  13   7        6.01       24.74     19.63 o 
  -5  13   7       17.47       45.40     18.04 o 
  -4  13   7       25.07       26.99     15.00 o 
  -3  13   7     3903.66     3879.46     69.07 o 
  -2  13   7     1216.11     1181.12     30.50 o 
  -1  13   7      761.73      770.81     12.97 o 
   0  13   7     3765.50     3683.26     39.92 o 
   1  13   7     3303.91     3332.15     45.43 o 
   2  13   7     4319.81     4299.46     55.21 o 
   3  13   7     2543.70     2513.99     99.59 o 
   4  13   7      644.92      610.50     40.27 o 
   5  13   7     4219.66     4187.81     93.53 o 
   6  13   7      365.25      409.45     36.48 o 
   7  13   7      118.27       81.84     33.60 o 
  -7  14   7     1279.44     1391.91     50.34 o 
  -6  14   7      567.67      607.76     40.38 o 
  -5  14   7      465.30      490.96     28.47 o 
  -4  14   7      196.03      201.88     24.85 o 
  -3  14   7        9.51        9.88     20.71 o 
  -2  14   7      731.98      866.72     44.89 o 
  -1  14   7     1175.78     1166.55     26.50 o 
   0  14   7      705.52      731.14     29.35 o 
   1  14   7      381.95      376.33     15.82 o 
   2  14   7      107.57      104.91      8.58 o 
   3  14   7        0.97        5.64     13.93 o 
   4  14   7      838.06      883.24     43.02 o 
   5  14   7      551.51      551.85     36.97 o 
   6  14   7      180.84      239.93     32.92 o 
  -6  15   7       39.39       48.59     27.79 o 
  -5  15   7        1.36        7.94     16.71 o 
  -4  15   7       26.91       49.77     18.73 o 
  -3  15   7     1043.05     1080.82     45.50 o 
  -2  15   7      212.44      256.63     21.05 o 
  -1  15   7     1950.44     1912.55     31.18 o 
   0  15   7     4399.12     4354.31     64.28 o 
   1  15   7     5699.80     5710.67     70.84 o 
   2  15   7     4535.95     4439.56    118.56 o 
   3  15   7     2531.69     2591.52     59.67 o 
   4  15   7      592.20      629.50     29.56 o 
   5  15   7     3576.56     3514.90     95.35 o 
   6  15   7      366.39      333.73     31.17 o 
  -6  16   7      267.04      314.69     37.68 o 
  -5  16   7      179.05      216.70     23.32 o 
  -4  16   7      181.85      246.91     26.87 o 
  -3  16   7     1508.06     1579.49     49.78 o 
  -2  16   7     1250.02     1312.84     31.18 o 
  -1  16   7      192.74      212.87     13.23 o 
   0  16   7        3.07       14.28      7.79 o 
   1  16   7        2.16       -5.30      8.93 o 
   2  16   7       14.62        6.88     10.16 o 
   3  16   7        7.89        5.74     16.52 o 
   4  16   7        7.76       40.48     22.59 o 
   5  16   7       92.46       63.59     21.54 o 
  -5  17   7     1570.32     1619.11     49.20 o 
  -4  17   7     1317.85     1287.80     40.10 o 
  -3  17   7     1776.07     1760.93     35.67 o 
  -2  17   7     1063.07     1071.02     31.78 o 
  -1  17   7      518.80      532.30     15.50 o 
   0  17   7        2.78       21.18     13.02 o 
   1  17   7      676.10      688.02     21.40 o 
   2  17   7      499.93      467.83     47.51 o 
   3  17   7       90.63       95.25     23.76 o 
   4  17   7        2.28       12.75     24.50 o 
   5  17   7       28.36        0.11     20.81 o 
  -4  18   7       60.08       74.42     20.64 o 
  -3  18   7      568.32      669.24     37.78 o 
  -2  18   7     1208.57     1207.00     29.10 o 
  -1  18   7     1222.94     1262.03     24.53 o 
   0  18   7      741.98      750.51     18.72 o 
   1  18   7      245.34      268.53     12.46 o 
   2  18   7        0.93        3.13     10.04 o 
   3  18   7      240.24      217.14     29.43 o 
   4  18   7      443.79      396.82     28.63 o 
  -3  19   7      303.69      387.68     39.46 o 
  -2  19   7       20.85       20.59     12.97 o 
  -1  19   7       88.81       94.31     13.76 o 
   0  19   7       37.73       34.17      9.06 o 
   1  19   7        4.86       18.54     13.12 o 
   2  19   7        0.39       -1.01     11.71 o 
   3  19   7       55.33       46.65     25.70 o 
  -2  20   7     1280.32     1250.78     68.01 o 
  -1  20   7      829.09      843.01     25.41 o 
   0  20   7      239.19      281.15     21.72 o 
   1  20   7      152.66      163.65     16.06 o 
   2  20   7        2.13        8.49     13.31 o 
  -9   0   8     3122.76     3133.40     71.69 o 
  -8   0   8     1807.90     1807.47     30.24 o 
  -7   0   8     1901.19     2077.28     39.88 o 
  -6   0   8     4797.64     4751.56     63.87 o 
  -5   0   8     7068.04     6751.79     85.86 o 
  -4   0   8     9304.52     8838.74    235.43 o 
  -3   0   8     1106.24     1090.85     28.62 o 
  -2   0   8     3384.96     3259.02     68.40 o 
  -1   0   8       51.63       61.28      9.56 o 
   0   0   8     5502.29     5370.57     72.77 o 
   1   0   8    14398.96    14893.79    238.49 o 
   2   0   8     9441.77     9284.95    138.17 o 
   3   0   8     3562.98     3560.67     60.80 o 
   4   0   8      730.35      754.73     23.87 o 
   5   0   8     1556.05     1539.08    125.39 o 
   6   0   8      210.99      220.73     54.24 o 
   7   0   8      387.92      332.15     19.34 o 
   8   0   8       22.96       32.07     12.46 o 
  -9   1   8     1649.09     1727.16     33.15 o 
  -8   1   8     2638.73     2615.55     51.58 o 
  -7   1   8      946.52      964.72     18.19 o 
  -6   1   8      517.59      505.87     15.15 o 
  -5   1   8      571.60      513.19     28.39 o 
  -4   1   8       81.92       79.07      4.98 o 
  -3   1   8     5198.25     5193.55     77.92 o 
  -2   1   8     1044.35      989.71     14.73 o 
  -1   1   8      140.03      168.77     18.32 o 
   0   1   8        7.17       12.37      8.06 o 
   1   1   8     1480.20     1493.48     19.87 o 
   2   1   8     2205.57     2198.46     29.60 o 
   3   1   8     2711.07     2607.42     35.79 o 
   4   1   8     6407.57     6411.80     83.22 o 
   5   1   8     7420.85     7294.19     96.48 o 
   6   1   8     4137.24     4111.78     58.82 o 
   7   1   8      403.76      499.26     34.01 o 
   8   1   8      248.19      247.10     23.02 o 
  -9   2   8      216.76      241.76     22.14 o 
  -8   2   8      565.20      578.99     14.19 o 
  -7   2   8      494.43      446.97     34.27 o 
  -6   2   8      172.60      192.12     24.87 o 
  -5   2   8       10.65       12.72      7.59 o 
  -4   2   8      431.65      424.47     22.93 o 
  -3   2   8     1178.97     1179.52     18.50 o 
  -2   2   8      131.19      126.35      8.52 o 
  -1   2   8      251.12      267.17     17.42 o 
   0   2   8     2608.28     2631.89     31.57 o 
   1   2   8     2769.33     2674.68     35.27 o 
   2   2   8       82.62       86.95      8.96 o 
   3   2   8        6.38       17.26      8.12 o 
   4   2   8      171.62      186.84     15.13 o 
   5   2   8      816.21      838.52     29.07 o 
   6   2   8      396.53      400.86     16.44 o 
   7   2   8     1214.07     1198.28     55.25 o 
   8   2   8     1385.80     1334.05     72.29 o 
  -9   3   8      173.04      196.74     15.44 o 
  -8   3   8       56.15       63.83     19.02 o 
  -7   3   8      347.53      345.73     35.65 o 
  -6   3   8      573.24      579.97     29.31 o 
  -5   3   8      101.81       89.65     13.73 o 
  -4   3   8     1513.99     1576.01     25.14 o 
  -3   3   8    10332.28    10409.59    127.62 o 
  -2   3   8    14604.27    14573.44    182.83 o 
  -1   3   8    17820.41    17864.62    202.83 o 
   0   3   8    10549.50    10489.57    118.11 o 
   1   3   8     4317.01     4294.09     51.59 o 
   2   3   8      587.62      601.55     13.96 o 
   3   3   8      359.51      360.46     18.32 o 
   4   3   8     1362.23     1337.65     26.88 o 
   5   3   8       13.31       13.47      8.72 o 
   6   3   8      421.60      410.34     26.48 o 
   7   3   8      165.35      218.57     22.75 o 
   8   3   8       12.00      -23.97     24.91 o 
  -9   4   8       72.77       84.46     25.32 o 
  -8   4   8        4.28        2.17      9.77 o 
  -7   4   8      264.04      293.25     17.80 o 
  -6   4   8     1377.27     1336.78     31.17 o 
  -5   4   8     1039.10     1058.24     27.31 o 
  -4   4   8      470.49      516.99     19.80 o 
  -3   4   8      466.10      467.63     16.96 o 
  -2   4   8     1665.47     1686.65     31.20 o 
  -1   4   8      909.07      892.46     13.02 o 
   0   4   8      350.96      339.44     11.22 o 
   1   4   8     1933.38     1926.20     29.04 o 
   2   4   8     3284.47     3309.66     46.87 o 
   3   4   8      268.06      343.47     17.27 o 
   4   4   8      644.18      636.73     29.23 o 
   5   4   8        8.64       26.00     13.14 o 
   6   4   8       59.64       57.24     11.50 o 
   7   4   8      173.34      208.23     29.35 o 
   8   4   8      472.46      431.81     66.36 o 
  -8   5   8      146.61      121.37     16.48 o 
  -7   5   8        5.18        0.26     15.90 o 
  -6   5   8        1.08       -6.09      9.46 o 
  -5   5   8      473.76      428.14     22.75 o 
  -4   5   8      601.64      574.19     20.97 o 
  -3   5   8      420.90      457.89     18.76 o 
  -2   5   8     1887.81     1896.22     30.76 o 
  -1   5   8      231.62      248.02     12.11 o 
   0   5   8      244.70      247.37     14.72 o 
   1   5   8      351.15      409.17     24.59 o 
   2   5   8      121.88      133.65     13.32 o 
   3   5   8      740.46      717.59     28.58 o 
   4   5   8      818.99      789.33     22.70 o 
   5   5   8      183.94      217.15     17.26 o 
   6   5   8       98.52      106.64     12.97 o 
   7   5   8        7.24        4.76     23.79 o 
   8   5   8       33.61       20.53     25.60 o 
  -8   6   8        9.36      -11.00     13.18 o 
  -7   6   8      652.25      613.68     25.94 o 
  -6   6   8     1429.07     1516.81     60.72 o 
  -5   6   8     1364.72     1435.99     32.68 o 
  -4   6   8      542.39      570.43     23.15 o 
  -3   6   8     4546.31     4561.86     73.80 o 
  -2   6   8      174.74      157.00     14.37 o 
  -1   6   8     1097.01     1109.21     30.70 o 
   0   6   8     1426.39     1486.38     18.50 o 
   1   6   8     1983.64     1957.03     33.25 o 
   2   6   8     3752.76     3862.12     68.77 o 
   3   6   8      515.43      602.06     19.31 o 
   4   6   8      376.56      386.43     18.95 o 
   5   6   8      297.54      349.80     30.37 o 
   6   6   8      209.60      246.66     27.91 o 
   7   6   8     2062.10     2171.88     63.66 o 
   8   6   8     2264.47     2274.44     93.40 o 
  -8   7   8       43.83       35.48     13.58 o 
  -7   7   8      151.27      148.93     19.35 o 
  -6   7   8      724.14      702.92     33.84 o 
  -5   7   8     2070.57     1980.66     38.69 o 
  -4   7   8     2713.74     2694.60     47.56 o 
  -3   7   8    12353.78    12499.11    195.70 o 
  -2   7   8     4185.08     4266.81     63.97 o 
  -1   7   8     3472.73     3511.68     54.20 o 
   0   7   8     1763.59     1818.49     20.76 o 
   1   7   8     3243.49     3222.47     45.54 o 
   2   7   8     3351.07     3352.94     62.95 o 
   3   7   8      156.72      172.49     24.71 o 
   4   7   8      205.55      226.07     22.37 o 
   5   7   8       15.76        0.70     16.13 o 
   6   7   8      128.72      115.97     28.98 o 
   7   7   8      505.13      424.80     50.38 o 
   8   7   8       79.74       98.76     30.43 o 
  -8   8   8      457.65      422.52     56.37 o 
  -7   8   8      166.71      147.60     18.11 o 
  -6   8   8       17.00       23.79     15.79 o 
  -5   8   8       31.75       25.86     13.53 o 
  -4   8   8     1852.30     1884.42     75.16 o 
  -3   8   8       11.36       28.43     12.73 o 
  -2   8   8     1047.67     1021.44     39.60 o 
  -1   8   8       67.91       54.75     16.66 o 
   0   8   8      495.34      489.66     15.07 o 
   1   8   8      892.51      904.15     22.19 o 
   2   8   8     2358.22     2361.51     44.19 o 
   3   8   8      957.25      938.80     35.16 o 
   4   8   8      177.49      207.52     49.89 o 
   5   8   8      711.81      729.94     61.07 o 
   6   8   8      103.94      121.45     30.65 o 
   7   8   8      276.17      318.71     47.96 o 
  -8   9   8     2047.34     2048.56     50.14 o 
  -7   9   8     1507.51     1615.89     37.51 o 
  -6   9   8      906.05      930.94     31.74 o 
  -5   9   8      186.13      225.96     18.17 o 
  -4   9   8      585.95      575.12     22.64 o 
  -3   9   8      221.71      216.72     17.79 o 
  -2   9   8        1.52        9.26     17.39 o 
  -1   9   8        0.76       -3.03     11.02 o 
   0   9   8      267.32      260.71     12.75 o 
   1   9   8      978.47      957.53     26.01 o 
   2   9   8     1037.55     1046.68     57.01 o 
   3   9   8     1309.79     1315.86     34.39 o 
   4   9   8     5678.23     5515.81    103.63 o 
   5   9   8     8209.83     8045.79    128.04 o 
   6   9   8     3048.55     3075.30     68.28 o 
   7   9   8      361.40      339.31     29.41 o 
  -7  10   8     1637.77     1705.91     47.57 o 
  -6  10   8     4142.80     3985.34     97.42 o 
  -5  10   8     3474.63     3413.66     83.44 o 
  -4  10   8     1911.69     1928.84     39.00 o 
  -3  10   8      124.43      116.07     15.43 o 
  -2  10   8       20.38       11.54     12.75 o 
  -1  10   8      792.91      787.72     26.93 o 
   0  10   8     1731.07     1661.20     65.88 o 
   1  10   8      523.50      584.48     20.83 o 
   2  10   8     1129.96     1199.51     25.86 o 
   3  10   8     1002.34     1048.36     32.77 o 
   4  10   8      859.26      846.16     66.28 o 
   5  10   8     2456.28     2331.79     61.29 o 
   6  10   8       86.60       60.83     22.78 o 
   7  10   8       89.83       81.62     26.87 o 
  -7  11   8       54.91       54.48     17.37 o 
  -6  11   8        6.75        6.17     14.04 o 
  -5  11   8       68.45       71.01     22.20 o 
  -4  11   8        8.77       -0.88     13.18 o 
  -3  11   8     1924.67     1992.65     39.78 o 
  -2  11   8      934.40     1002.91     30.35 o 
  -1  11   8     1268.16     1306.58     29.56 o 
   0  11   8     1109.55     1170.36     22.99 o 
   1  11   8      553.76      605.23     25.07 o 
   2  11   8       45.98       81.26     14.75 o 
   3  11   8       32.02       26.62     13.69 o 
   4  11   8      161.69      194.91     38.00 o 
   5  11   8      551.61      512.96     34.07 o 
   6  11   8      548.32      540.51     35.98 o 
   7  11   8      125.29       95.00     30.37 o 
  -7  12   8      205.74      185.14     35.04 o 
  -6  12   8     1032.72     1042.13     35.14 o 
  -5  12   8     1349.56     1319.69     38.09 o 
  -4  12   8       69.87       51.67     17.05 o 
  -3  12   8      135.10      132.81     20.63 o 
  -2  12   8       91.95       90.60     16.44 o 
  -1  12   8       14.95       17.46     14.01 o 
   0  12   8     1082.02     1088.30     21.45 o 
   1  12   8     1307.13     1305.76     35.07 o 
   2  12   8      528.26      519.14     23.76 o 
   3  12   8       65.56       62.48     21.36 o 
   4  12   8      400.08      459.26     41.32 o 
   5  12   8       98.16       88.15     29.49 o 
   6  12   8      323.37      383.65     36.00 o 
  -6  13   8      191.11      183.91     23.80 o 
  -5  13   8      240.58      263.17     22.09 o 
  -4  13   8     1442.94     1394.05     36.60 o 
  -3  13   8     2273.41     2229.28     49.12 o 
  -2  13   8     1449.25     1494.04     34.92 o 
  -1  13   8      732.07     1049.52    100.63 o 
   0  13   8      483.51      492.29     15.62 o 
   1  13   8      159.05      159.93     10.80 o 
   2  13   8       20.95       10.70     12.88 o 
   3  13   8        7.68        3.25     14.09 o 
   4  13   8      161.75      174.75     26.31 o 
   5  13   8       85.61       73.81     20.29 o 
   6  13   8      123.56      106.16     24.91 o 
  -6  14   8       10.86       -7.03     24.82 o 
  -5  14   8        0.20      -10.06     16.99 o 
  -4  14   8       57.11       61.41     17.61 o 
  -3  14   8       30.53       34.31     17.35 o 
  -2  14   8       27.95       22.28     16.63 o 
  -1  14   8      124.84      126.15     10.02 o 
   0  14   8        5.53        8.56      7.13 o 
   1  14   8       45.17       39.28      9.86 o 
   2  14   8       16.75       13.89      6.84 o 
   3  14   8       75.24       81.83     30.48 o 
   4  14   8      172.55      188.10     31.69 o 
   5  14   8      218.02      216.61     30.60 o 
  -5  15   8      618.38      598.82     29.53 o 
  -4  15   8      724.12      698.09     32.65 o 
  -3  15   8     2739.59     2646.72     57.73 o 
  -2  15   8     1291.25     1345.45     35.65 o 
  -1  15   8      155.77      172.12      8.80 o 
   0  15   8      104.84      137.54     10.69 o 
   1  15   8      628.55      606.36     17.47 o 
   2  15   8      141.98      152.77     11.93 o 
   3  15   8       37.50       36.87     14.84 o 
   4  15   8      281.54      335.97     36.44 o 
   5  15   8      157.47      121.02     39.31 o 
  -5  16   8       70.46      209.65     40.62 o 
  -4  16   8      280.90      302.77     32.31 o 
  -3  16   8       91.23      100.99     25.13 o 
  -2  16   8      296.69      307.27     24.00 o 
  -1  16   8       87.84       71.60     11.76 o 
   0  16   8      152.24      187.96     16.32 o 
   1  16   8      692.55      720.10     27.79 o 
   2  16   8      218.69      234.60     13.95 o 
   3  16   8        5.26       20.95     18.23 o 
   4  16   8        8.84       14.28     22.77 o 
  -4  17   8      148.17      180.42     25.07 o 
  -3  17   8     1406.26     1357.03     40.03 o 
  -2  17   8      198.70      212.23     28.09 o 
  -1  17   8      692.41      668.47     53.77 o 
   0  17   8     1558.11     1483.90     24.06 o 
   1  17   8     1401.30     1330.39     52.86 o 
   2  17   8      690.39      740.58     33.97 o 
   3  17   8      248.48      255.30     40.57 o 
  -3  18   8        8.97       33.63     19.08 o 
  -2  18   8        0.19       21.10     19.80 o 
  -1  18   8      247.13      269.23     22.56 o 
   0  18   8      280.21      316.11     15.13 o 
   1  18   8      144.25      168.40     12.04 o 
   2  18   8      670.70      760.93     28.64 o 
  -8   1   9      189.47      193.27     41.56 o 
  -7   1   9      889.07      787.30     31.34 o 
  -6   1   9     1413.80     1368.20     63.97 o 
  -5   1   9      678.42      591.77     44.38 o 
  -4   1   9       17.47       23.72      8.02 o 
  -3   1   9      328.45      273.64     26.26 o 
  -2   1   9     4995.92     4931.32     95.02 o 
  -1   1   9     2189.57     2151.39     45.48 o 
   0   1   9      108.34      121.98     10.04 o 
   1   1   9     1895.37     1854.50     26.20 o 
   2   1   9     1696.64     1709.91     28.68 o 
   3   1   9      182.41      212.74     13.08 o 
   4   1   9      671.69      649.54     22.38 o 
   5   1   9      751.45      765.61     20.74 o 
   6   1   9       44.08       38.49     12.20 o 
   7   1   9      919.61      917.53     21.02 o 
  -8   2   9     1030.81     1002.35     37.36 o 
  -7   2   9        8.37       12.26     11.31 o 
  -6   2   9      556.45      523.92     13.10 o 
  -5   2   9      318.78      334.65     15.33 o 
  -4   2   9     1409.51     1358.78     38.78 o 
  -3   2   9     3405.52     3370.68     69.56 o 
  -2   2   9      409.18      396.83     19.88 o 
  -1   2   9      349.21      326.33     15.32 o 
   0   2   9      316.26      322.14     10.34 o 
   1   2   9       14.69       27.88      9.16 o 
   2   2   9       41.15       40.46      9.10 o 
   3   2   9      217.52      240.64     16.15 o 
   4   2   9      830.51      821.65     23.08 o 
   5   2   9       55.79       55.87     10.76 o 
   6   2   9      306.81      283.00     16.85 o 
   7   2   9       61.20       61.56     21.55 o 
  -8   3   9       83.01       43.15      9.89 o 
  -7   3   9      781.18      841.08     21.15 o 
  -6   3   9      350.76      370.07     25.61 o 
  -5   3   9       80.89      114.88     18.20 o 
  -4   3   9     1950.97     1977.84     30.38 o 
  -3   3   9      511.31      514.62     24.08 o 
  -2   3   9     1706.62     1637.94     34.03 o 
  -1   3   9      634.10      619.51     16.59 o 
   0   3   9     3084.37     3177.16     51.56 o 
   1   3   9     6483.55     6171.81     63.31 o 
   2   3   9     1140.39     1139.81     23.69 o 
   3   3   9        8.67        2.57      7.96 o 
   4   3   9      362.17      351.08     26.16 o 
   5   3   9       72.81      141.14     25.58 o 
   6   3   9       29.37       16.46     19.22 o 
   7   3   9       30.00       12.32     14.77 o 
  -8   4   9       30.18       29.17     11.93 o 
  -7   4   9       37.48       48.50     12.23 o 
  -6   4   9      482.19      523.34     32.17 o 
  -5   4   9     1592.76     1542.69     30.33 o 
  -4   4   9     6080.10     6227.86    129.41 o 
  -3   4   9       85.79       83.14      9.60 o 
  -2   4   9      338.84      406.80     32.86 o 
  -1   4   9       15.98       15.83      4.83 o 
   0   4   9      551.23      574.43     12.67 o 
   1   4   9      296.98      335.12     20.78 o 
   2   4   9       10.18       14.93      8.71 o 
   3   4   9      164.28      210.90     13.24 o 
   4   4   9     3227.37     3314.77     49.02 o 
   5   4   9     5071.81     4983.63     75.83 o 
   6   4   9     4737.11     4785.27     88.50 o 
   7   4   9     1843.84     1879.55     79.21 o 
  -7   5   9     3511.97     3766.20     56.21 o 
  -6   5   9     5879.92     5877.34     77.94 o 
  -5   5   9     3266.60     3267.14     50.89 o 
  -4   5   9     3280.78     3212.84     51.86 o 
  -3   5   9     2613.72     2636.29     43.07 o 
  -2   5   9     2448.98     2583.29     38.22 o 
  -1   5   9       45.16       63.31     10.48 o 
   0   5   9     1261.33     1218.01     17.45 o 
   1   5   9      242.96      230.12      9.72 o 
   2   5   9       18.83       32.79     10.70 o 
   3   5   9      418.00      464.16     31.30 o 
   4   5   9      611.60      633.88     25.13 o 
   5   5   9     2325.37     2301.34     38.59 o 
   6   5   9     2173.68     2036.72     67.32 o 
   7   5   9      710.91      795.07     46.50 o 
  -7   6   9      509.24      569.71     31.92 o 
  -6   6   9      449.37      411.76     27.97 o 
  -5   6   9      325.72      360.06     24.77 o 
  -4   6   9      614.93      608.92     23.98 o 
  -3   6   9      141.33      177.10     24.64 o 
  -2   6   9        5.18       23.47     16.43 o 
  -1   6   9      674.15      687.36     33.61 o 
   0   6   9      183.60      160.61      8.01 o 
   1   6   9      266.91      336.34     15.10 o 
   2   6   9     2030.42     1895.90    113.78 o 
   3   6   9     3127.58     2865.76     41.73 o 
   4   6   9     2168.78     2181.58     45.27 o 
   5   6   9      843.83      913.01     37.83 o 
   6   6   9      259.34      275.85     39.53 o 
   7   6   9      282.92      343.45     50.25 o 
  -7   7   9       15.32       28.57     16.12 o 
  -6   7   9      163.06      231.81     33.53 o 
  -5   7   9      394.20      338.22     25.54 o 
  -4   7   9      846.95      844.91     31.00 o 
  -3   7   9     1553.79     1573.44     39.47 o 
  -2   7   9     1832.69     1837.11     56.40 o 
  -1   7   9     1220.22     1255.73     30.58 o 
   0   7   9     3315.07     3476.56     49.29 o 
   1   7   9     2209.58     2205.93     58.50 o 
   2   7   9      535.40      560.11     21.43 o 
   3   7   9     1043.26     1030.63     43.87 o 
   4   7   9     2448.56     2371.76     48.31 o 
   5   7   9      875.47      983.27     51.15 o 
   6   7   9      320.31      339.02     31.80 o 
   7   7   9       60.73       67.27     26.47 o 
  -7   8   9        2.01       17.09     19.31 o 
  -6   8   9        9.33       21.47     15.46 o 
  -5   8   9       17.59       24.78     14.33 o 
  -4   8   9      261.87      288.65     21.46 o 
  -3   8   9     3323.55     3278.64     60.58 o 
  -2   8   9     3318.81     3233.53     59.28 o 
  -1   8   9     1919.27     1930.44     34.99 o 
   0   8   9      118.64      125.54     10.64 o 
   1   8   9       61.37       72.98      8.24 o 
   2   8   9      313.11      358.00     20.39 o 
   3   8   9      880.27      841.54     31.21 o 
   4   8   9     1136.62     1087.51     87.32 o 
   5   8   9      192.72      256.92     74.84 o 
   6   8   9       35.47       16.86     30.12 o 
  -7   9   9        8.97       45.38     18.59 o 
  -6   9   9      202.53      291.64     60.56 o 
  -5   9   9      288.81      297.35     20.03 o 
  -4   9   9      583.21      567.30     26.60 o 
  -3   9   9      554.27      506.22     46.00 o 
  -2   9   9       75.35       84.33     22.02 o 
  -1   9   9     1420.68     1405.32     36.83 o 
   0   9   9      822.60      833.69     28.14 o 
   1   9   9      393.80      319.16     23.29 o 
   2   9   9      324.86      318.02     22.22 o 
   3   9   9       55.42       72.59     15.98 o 
   4   9   9      266.43      177.38     32.55 o 
   5   9   9      259.59      246.15     52.22 o 
   6   9   9      135.38      123.41     25.89 o 
  -6  10   9       37.32       37.39     18.61 o 
  -5  10   9        7.77       -9.53     14.90 o 
  -4  10   9       39.25       57.65     15.15 o 
  -3  10   9      907.09      881.88     36.53 o 
  -2  10   9      547.10      594.68     23.66 o 
  -1  10   9       69.57       81.09     13.92 o 
   0  10   9      236.42      239.88      9.91 o 
   1  10   9      260.62      233.56     14.44 o 
   2  10   9      123.72       90.38     16.44 o 
   3  10   9      314.15      327.48     48.19 o 
   4  10   9       28.06       59.71     37.85 o 
   5  10   9       18.05       42.05     20.34 o 
   6  10   9        1.34       30.77     21.54 o 
  -6  11   9       81.07       45.73     16.25 o 
  -5  11   9      127.88       87.11     23.15 o 
  -4  11   9       63.31       40.00     15.20 o 
  -3  11   9        3.51       28.26     15.52 o 
  -2  11   9     1048.65     1039.66     29.07 o 
  -1  11   9      598.59      587.94     31.25 o 
   0  11   9     3686.54     3775.43     77.19 o 
   1  11   9     8998.67     8714.49    119.55 o 
   2  11   9     4496.74     4291.56     73.17 o 
   3  11   9      107.45      101.21     19.33 o 
   4  11   9        4.80       11.08     17.95 o 
   5  11   9        5.79       13.58     18.70 o 
  -5  12   9       43.75       34.37     16.24 o 
  -4  12   9       44.52       39.17     17.12 o 
  -3  12   9      766.09      757.60     36.66 o 
  -2  12   9      177.29      204.59     21.05 o 
  -1  12   9      225.35      243.59     28.95 o 
   0  12   9      225.52      217.32     14.16 o 
   1  12   9       61.36       59.68     10.50 o 
   2  12   9       58.27       68.60     13.69 o 
   3  12   9       61.62       49.18     13.23 o 
   4  12   9      386.39      443.89     25.09 o 
   5  12   9        3.91       18.13     25.71 o 
  -5  13   9      246.90      278.86     24.32 o 
  -4  13   9     1768.16     1799.52     47.19 o 
  -3  13   9     1012.03     1039.82     39.57 o 
  -2  13   9     1179.95     1219.75     33.83 o 
  -1  13   9      275.16      334.16     25.17 o 
   0  13   9        2.06        6.28     10.39 o 
   1  13   9      291.27      338.49     29.71 o 
   2  13   9       35.34       22.52     10.76 o 
   3  13   9      248.40      273.13     23.27 o 
   4  13   9      847.49      832.25     34.65 o 
  -4  14   9     2204.45     2231.81     52.87 o 
  -3  14   9      312.34      385.25     42.37 o 
  -2  14   9     1649.08     1538.81     41.08 o 
  -1  14   9     1074.28     1068.06     46.00 o 
   0  14   9      181.58      188.44     22.65 o 
   1  14   9       69.84       30.83     12.32 o 
   2  14   9      956.84      945.11     30.37 o 
   3  14   9     1691.62     1586.71     48.69 o 
   4  14   9     1886.65     1779.41     50.00 o 
  -4  15   9     1224.24     1185.76     37.73 o 
  -3  15   9      531.73      596.03     48.24 o 
  -2  15   9      899.26      939.28     50.60 o 
  -1  15   9      329.67      408.74     29.35 o 
   0  15   9       66.90       76.77     20.28 o 
   1  15   9      100.27      110.19     10.32 o 
   2  15   9       40.15       25.59     12.46 o 
   3  15   9       99.82      110.53     15.71 o 
  -2  16   9      393.59      460.37     46.37 o 
  -1  16   9      419.59      416.65     33.53 o 
   0  16   9        2.52      -18.77     12.52 o 
   1  16   9      196.73      212.94     16.76 o 
   2  16   9      114.10      132.94     29.44 o 
  -7   0  10     1265.85     1046.22    764.99 o 
  -6   0  10      551.85      622.95    128.60 o 
  -5   0  10      318.53      328.81     40.81 o 
  -4   0  10      855.76      616.87    161.91 o 
  -3   0  10        6.99       13.17      6.62 o 
  -2   0  10        3.87       15.04      5.56 o 
  -1   0  10     1186.00     1253.89     72.33 o 
   0   0  10     1757.10     1718.90     33.03 o 
   1   0  10        5.10        7.16     13.53 o 
   2   0  10      145.84      119.92     14.68 o 
   3   0  10      572.18      574.79     21.17 o 
   4   0  10      666.69      682.49     28.14 o 
   5   0  10     2115.27     2195.68     44.63 o 
   6   0  10     1543.80     1591.16     44.77 o 
  -7   1  10     1347.15     1481.10     59.72 o 
  -6   1  10     2187.79     2446.41    142.04 o 
  -5   1  10     1659.96     1648.22     52.84 o 
  -4   1  10     2833.45     2664.67     50.01 o 
  -3   1  10     1572.81     1584.14     37.32 o 
  -2   1  10      940.36      892.70     31.09 o 
  -1   1  10      447.46      458.70     10.72 o 
   0   1  10      734.76      734.46     16.89 o 
   1   1  10     1521.89     1440.36     22.94 o 
   2   1  10      190.62      226.45     12.43 o 
   3   1  10       81.66       71.90     11.65 o 
   4   1  10       78.95       89.16     18.10 o 
   5   1  10      166.43      182.14     12.48 o 
   6   1  10        4.20        8.36     10.68 o 
  -7   2  10      293.84      304.80     37.57 o 
  -6   2  10      900.48      844.12     25.42 o 
  -5   2  10     1151.86     1040.45     55.43 o 
  -4   2  10       49.09       37.52     14.91 o 
  -3   2  10      838.75      808.63     27.24 o 
  -2   2  10      500.59      454.28     23.01 o 
  -1   2  10      326.99      317.45     18.71 o 
   0   2  10      154.27      177.00     11.80 o 
   1   2  10      506.38      532.69     33.48 o 
   2   2  10        8.03       22.37      8.61 o 
   3   2  10      819.98      806.05     19.52 o 
   4   2  10      722.12      689.77     17.60 o 
   5   2  10      681.13      732.83     21.08 o 
   6   2  10       15.27       24.26     12.75 o 
  -6   3  10      378.45      347.54     14.87 o 
  -5   3  10      161.29      170.49     20.21 o 
  -4   3  10      590.64      524.63     16.08 o 
  -3   3  10      158.90      147.36     20.01 o 
  -2   3  10      106.76      111.30     13.49 o 
  -1   3  10      573.11      577.59     22.80 o 
   0   3  10      509.84      515.64     15.56 o 
   1   3  10     1626.07     1568.64     27.79 o 
   2   3  10      872.23      959.12     24.51 o 
   3   3  10     1619.16     1603.62     27.30 o 
   4   3  10     2733.55     2704.43     41.65 o 
   5   3  10     1644.09     1640.11     27.69 o 
   6   3  10     1055.25      986.51     32.01 o 
  -6   4  10      678.54      732.27     36.00 o 
  -5   4  10      184.57      214.72     14.83 o 
  -4   4  10       53.84       59.49     22.21 o 
  -3   4  10      147.73      172.59     20.33 o 
  -2   4  10      390.41      353.54     29.58 o 
  -1   4  10      676.90      612.62     23.50 o 
   0   4  10      322.37      328.29     19.70 o 
   1   4  10      585.44      589.46     12.86 o 
   2   4  10      509.91      486.55     14.77 o 
   3   4  10      262.37      258.20     22.37 o 
   4   4  10       55.92       57.01     11.99 o 
   5   4  10       12.39       15.10     11.02 o 
   6   4  10      142.27      178.27     20.25 o 
  -6   5  10       46.01       49.34     14.87 o 
  -5   5  10       52.76       91.34     12.62 o 
  -4   5  10      179.12      209.41     15.07 o 
  -3   5  10       47.43       54.53     10.84 o 
  -2   5  10       68.16       63.88     12.62 o 
  -1   5  10      110.94      113.17     13.39 o 
   0   5  10       93.12      114.62     12.93 o 
   1   5  10      131.93      136.97     13.63 o 
   2   5  10       15.49       30.56      8.77 o 
   3   5  10        2.27        7.68     10.53 o 
   4   5  10       49.27       58.00     12.08 o 
   5   5  10      416.84      485.89     49.42 o 
   6   5  10      271.41      330.64     46.25 o 
  -6   6  10      564.47      544.78     40.41 o 
  -5   6  10      526.02      509.93     37.94 o 
  -4   6  10        0.85       -4.42     11.22 o 
  -3   6  10      410.07      400.61     21.72 o 
  -2   6  10     2025.28     1883.36     70.24 o 
  -1   6  10     1454.52     1411.99     65.20 o 
   0   6  10     2111.09     2101.09     31.18 o 
   1   6  10     3873.53     3796.66     53.09 o 
   2   6  10     1345.73     1374.79     22.58 o 
   3   6  10      156.90      189.75     25.10 o 
   4   6  10      180.95      200.97     20.99 o 
   5   6  10       22.89       41.27     15.51 o 
  -6   7  10      436.88      445.04     24.48 o 
  -5   7  10      343.04      400.29     51.04 o 
  -4   7  10       78.91      104.86     22.93 o 
  -3   7  10        5.19       13.96     13.15 o 
  -2   7  10      209.33      239.83     15.64 o 
  -1   7  10       21.39       37.71     13.85 o 
   0   7  10      667.04      847.39     72.59 o 
   1   7  10     3299.30     3271.73     45.15 o 
   2   7  10     1273.48     1226.05     26.35 o 
   3   7  10     1357.77     1435.29     55.35 o 
   4   7  10     2550.13     2490.83     47.72 o 
   5   7  10     1643.59     1574.67     42.81 o 
  -5   8  10      234.87      265.09     17.43 o 
  -4   8  10        1.08      -19.16     13.86 o 
  -3   8  10        0.70      -18.94     13.91 o 
  -2   8  10       24.78       33.81     12.68 o 
  -1   8  10      145.83      199.81     24.71 o 
   0   8  10       23.85       13.95      7.54 o 
   1   8  10      453.20      451.42     17.55 o 
   2   8  10        6.15        7.98     10.93 o 
   3   8  10      299.70      329.07     27.01 o 
   4   8  10      368.40      326.33     32.82 o 
   5   8  10      959.16     1085.06     47.53 o 
  -5   9  10     2272.45     2253.86     48.52 o 
  -4   9  10     4356.78     4360.16     84.33 o 
  -3   9  10     4027.35     4177.69     76.23 o 
  -2   9  10     4673.01     4540.73     83.36 o 
  -1   9  10     2298.91     2049.32    167.88 o 
   0   9  10      386.55      426.17     32.95 o 
   1   9  10      624.74      603.51     21.48 o 
   2   9  10       23.05       20.03     10.94 o 
   3   9  10      325.46      332.08     30.40 o 
   4   9  10      491.82      545.06     26.86 o 
   5   9  10      109.03       60.94     27.75 o 
  -5  10  10       74.28       66.86     24.50 o 
  -4  10  10      141.42      149.16     20.16 o 
  -3  10  10      204.42      215.57     22.93 o 
  -2  10  10        5.92       -7.41     12.72 o 
  -1  10  10      305.82      301.83     21.81 o 
   0  10  10     1558.47     1453.92     48.21 o 
   1  10  10       57.28       76.84     19.07 o 
   2  10  10       40.92       24.72     16.34 o 
   3  10  10      493.11      487.43     23.83 o 
   4  10  10      467.08      497.31     34.87 o 
  -4  11  10      625.28      620.97     32.19 o 
  -3  11  10      313.01      361.19     27.55 o 
  -2  11  10      148.97      173.95     22.55 o 
  -1  11  10       65.72       88.82     15.23 o 
   0  11  10      247.63      265.83     40.02 o 
   1  11  10      703.39      701.89     40.30 o 
   2  11  10      540.48      532.21     27.65 o 
   3  11  10      592.65      621.69     49.59 o 
   4  11  10      210.36      242.11     44.63 o 
  -4  12  10        1.40        4.19     16.59 o 
  -3  12  10      152.66      152.01     36.47 o 
  -2  12  10      649.42      679.50     37.43 o 
  -1  12  10      828.13      819.58     30.74 o 
   0  12  10     1781.71     1679.42     53.32 o 
   1  12  10     2084.64     2028.82    104.60 o 
   2  12  10     1373.50     1407.44     44.22 o 
   3  12  10      397.07      416.80     24.56 o 
  -3  13  10      331.49      341.20     25.18 o 
  -2  13  10      302.79      316.16     35.17 o 
  -1  13  10        1.09      -20.72     14.90 o 
   0  13  10      112.71      141.59     22.44 o 
   1  13  10      225.50      223.32     22.02 o 
   2  13  10      708.52      675.13     45.18 o 
  -1  14  10       25.68       12.94     15.09 o 
   0  14  10       53.31       32.94     13.44 o 
   1  14  10       44.31       60.90     21.89 o 
  -5   1  11        8.75        5.76     21.55 o 
  -4   1  11      152.31      270.07     37.07 o 
  -3   1  11       45.40       50.85     32.57 o 
  -2   1  11      108.75       93.41     12.11 o 
  -1   1  11      812.33      789.72     22.25 o 
   0   1  11      506.79      540.93     17.21 o 
   1   1  11      707.59      680.58     18.06 o 
   2   1  11       69.63       74.42     12.63 o 
   3   1  11       10.55        7.17     10.07 o 
   4   1  11      108.16      116.82     16.44 o 
  -5   2  11      770.33      862.78     50.37 o 
  -4   2  11     1036.25     1010.05     50.99 o 
  -3   2  11       19.24       11.47      8.22 o 
  -2   2  11        0.93       12.42     15.50 o 
  -1   2  11      108.47      104.04      5.74 o 
   0   2  11      157.20      229.03     12.90 o 
   1   2  11     1407.63     1360.76     21.70 o 
   2   2  11      864.26      913.80     19.45 o 
   3   2  11     2306.00     2272.26     48.04 o 
   4   2  11     2988.07     2915.03     41.25 o 
  -5   3  11      749.42      803.28     64.13 o 
  -4   3  11      431.19      466.87     60.39 o 
  -3   3  11      712.24      612.19     24.89 o 
  -2   3  11     1068.25     1093.59     64.71 o 
  -1   3  11       37.72       51.04     10.17 o 
   0   3  11      202.64      185.96      8.89 o 
   1   3  11      250.08      301.87     15.23 o 
   2   3  11      191.81      190.60     11.66 o 
   3   3  11        8.31       12.70      8.99 o 
   4   3  11      300.28      357.76     27.32 o 
  -5   4  11      348.12      337.03     17.15 o 
  -4   4  11     1204.28     1173.59     76.97 o 
  -3   4  11     1873.05     1843.30     46.52 o 
  -2   4  11      578.58      590.06     25.14 o 
  -1   4  11       31.31       70.75     14.63 o 
   0   4  11        6.02       15.43      7.83 o 
   1   4  11      103.12      119.20     11.39 o 
   2   4  11       48.42       80.80     14.39 o 
   3   4  11        1.08       -1.00      7.88 o 
   4   4  11       16.88       15.60      9.49 o 
  -4   5  11     1273.48     1274.28     47.99 o 
  -3   5  11     1353.23     1402.57     42.76 o 
  -2   5  11     3234.18     3079.01    111.74 o 
  -1   5  11     3335.25     3238.12     77.61 o 
   0   5  11     6399.39     6353.04    112.38 o 
   1   5  11     3544.02     3604.64     49.24 o 
   2   5  11     2731.96     2712.30     34.87 o 
   3   5  11        3.45       15.02      8.50 o 
   4   5  11       81.36       64.84     14.42 o 
  -4   6  11       37.78       21.50     11.89 o 
  -3   6  11     1155.93     1205.28     38.03 o 
  -2   6  11      161.45      163.46     19.06 o 
  -1   6  11      187.37      189.52     36.05 o 
   0   6  11      201.94      203.81     53.88 o 
   1   6  11      540.62      517.64     16.35 o 
   2   6  11      132.66      187.65     29.20 o 
   3   6  11      213.05      225.05     12.75 o 
  -4   7  11      244.69      292.99     27.22 o 
  -3   7  11       77.90       69.36     18.85 o 
  -2   7  11      180.77      201.25     19.51 o 
  -1   7  11       51.58       25.55     20.96 o 
   0   7  11        8.46      -26.14     18.05 o 
   1   7  11        7.36       39.75     34.80 o 
   2   7  11      117.04      104.24     17.31 o 
   3   7  11       88.30      138.37     14.72 o 
  -3   8  11      924.21      886.57     29.92 o 
  -2   8  11      111.76       96.34     17.07 o 
  -1   8  11       61.00       63.43     20.40 o 
   0   8  11      290.30      293.89     27.44 o 
   1   8  11      923.64      876.22     52.50 o 
   2   8  11     1072.90     1124.11     31.04 o 
   3   8  11     1494.05     1456.78     46.43 o 
  -3   9  11        0.72        1.78     10.99 o 
  -2   9  11      173.21      138.37     21.46 o 
  -1   9  11      129.66      191.45     58.74 o 
   0   9  11      143.07      139.46     34.56 o 
   1   9  11      109.09       97.36     34.57 o 
   2   9  11       43.21       -2.11     23.78 o 
  -2  10  11      188.06      143.44     21.29 o 
  -1  10  11       11.50       12.87     14.53 o 
   0  10  11       95.54       96.27     43.66 o 
   1  10  11      669.85      691.38     99.18 o 
  -2   0  12     2148.22     2357.23    108.20 o 
  -1   0  12     2661.79     2894.24    165.32 o 
   0   0  12     5384.64     5258.51    107.89 o 
   1   0  12     5341.67     5549.34    140.00 o 
  -2   1  12      150.07      158.45     56.20 o 
  -1   1  12      146.62      142.99     28.84 o 
   0   1  12      485.91      440.38     30.00 o 
   1   1  12     1145.98     1143.97     19.97 o 
  -2   2  12       21.08       19.98     25.03 o 
  -1   2  12      107.71      158.60     56.52 o 
   0   2  12       34.33       29.57      9.78 o 
   1   2  12       23.95       28.55      8.60 o 
  -1   3  12        0.58        1.94      9.14 o 
   0   3  12       18.06       17.27     12.92 o 
   1   3  12      459.90      503.71     28.59 o 
  -1   4  12      613.86      588.94     36.45 o 
   0   4  12      996.78     1009.18     27.58 o 
                                                 
